# Supplementary material for: Acquisition of discrete immune suppressive barriers contributes to the initiation and progression of preinvasive to invasive human lung cancer
Source: bioRxiv. 2025 Jan 1:2024.12.31.630523. Preprint. [Version 1] doi: 10.1101/2024.12.31.630523 (PMC11722343; doi:10.1101/2024.12.31.630523)
Supplement: Supplement 2 [file media-2.xlsx]

## Sheet: Tables list
Table	Descrpition
S1	Clinical annotations of patient cohort
S2	Gene sigantures that were used for cell type annotation
S3	Top 50 epithelail cell cluster markers
S4	Gene signatures that were used for score calculation
S5	DEGs in tumor cells from the solid componenet vs the non-solid component
S6	Top 50 CD8 T cell cluster markers
S7	Top 50 CD4 T cell cluster markers
S8	DEGs in Treg.2 vs Treg.1
S9	Top 50 NK cell cluster markers
S10	Top 50 macophage cluster markers
S11	Top 50 DC cluster markers
S12	Top 50 endothelial cell cluster markers
S13	DEGs in Ecs in non-solid vs. normal and solid vs. non-solid
S14	Top 50 stromal cell cluster markers
S15	Gene signatures that were used for bulk RNA-seq ssGSEA score calculation
S16	Top 200 lignad-receptor interactions from MultiNicheNet
S17	Metal conjugated antibodies that were used for IMC

## Sheet: S1
Supplementary Table S1. Clinical annotations of patient cohort used in the study
Patients ID	Ethnicity	Gender	Age	Smoking Status	Tissue Sequenced	AIS/MIA/LPA/INV	Driver Mutation	Primary Pattern	Radiology	Cell type or benign diagnosis	Path Cancer stage, 8th Ed.	T stage	N stage	M stage	Treatment
P1	Asian	M	81	Former	Solid portion T1	LPA	EGFR	Lepidic	<25	Adenocarcinoma	IA1	T1a	N0	M0	None
					Adjacent Normal
P2	White	Male	73	Never	Solid portion T1	INV	EGFR	Papillary	>50	Adenocarcinoma	IIA	T2b	N0	M0	None
					Non-solid T1
					Adjacent Normal
P3	Asian	Female	67	Never	Non-solid T1	LPA		Lepidic	>50	Adenocarcinoma	IA2	T1b	N0	M0	None
					Solid portion T1
					Adjacent Normal
P4	White	Female	80	Former	Solid portion T1	MIA		NA	25-50	Adenocarcinoma	IA1	T1mi	N0	M0	None
					Adjacent Normal
P5	White	Male	71	Former	Solid portion T1	INV	TP53	acinar	25-50	Adenocarcinoma	IB	T2a	N0	M0	None
					Adjacent Normal
P6	White	Female	78	Former	Solid portion T1	LPA		Lepidic	>50	Adenocarcinoma	IA1	T1a	N0	M0	None
					Adjacent Normal
P7	Unknown	Male	79	Former	Solid portion T1	MIA	Negative	NA	<25	Adenocarcinoma	IA	T1mi	No	Mo	None
					Adjacent Normal
P8	Asian	Female	63	Never	Non-solid T1	MIA	EGFR	na	<25	Adenocarcinoma	IA1	T1mi	N0	M0	None
					Solid portion T1
					Adjacent Normal
P9	White	Male	62	Never	Solid portion T1	LPA	EGFR	Lepidic	>50	Adenocarcinoma	IA2	T1b	N0	M0	None
					Adjacent Normal
P10	White	Female	80	Former	Non-solid T1	MIA		Lepidic	25-50	Adenocarcinoma	IA1	T1mi	N0	M0	None
					Solid portion T1
					Adjacent Normal
P11	Asian	Female	43	Former	Non-solid T1	LPA	EGFR	Lepidic	25-50	Adenocarcinoma	IA1	T1a	N0	M0	None
					Solid portion T1			Acinar
					Adjacent Normal
P12	White	Female	76	Former	Solid portion T1	INV	TP53	Micropapillary	25-50	Adenocarcinoma	IA2	T1b	N0	M0	None
					Adjacent Normal
P13	White	Female	70	Never	Solid portion T1	INV	KRAS	MUCINOUS	25-50	Adenocarcinoma	IB	T2a	N0	M0	None
P14	White	Female	79	Former	Solid portion T1 (green)	INV	EGFR	acinar	25-50	Adenocarcinoma	IA3	T1c	N0	M0	None
					Non-solid T2 (blue)	INV		acinar	>50		IA2	T1b	N0	M0
					Non-solid T3 (black)	LPA		lepidic	0		IA2	T1b	N0	M0
					Adjacent Normal
P15	White	Female	72	Never	Solid portion T1	MIA	EGFR	Lepidic	25-50	Adenocarcinoma	IA1	T1mi	N0	M0	None
					Adjacent Normal
P16	White	Female	78	Former	Non-solid T1	INV	KRAS	acinar	>50	Adenocarcinoma	IIB	T3	N0	M0	None
					Solid portion T1			Acinar
					Adjacent Normal
P17	White	Female	76	Former	Solid portion T1	INV	KRAS	acinar	<25	Adenocarcinoma	IA2	T1b	N0	M0	None
P18	White	Female	80	Former	Non-solid T1	INV	EGFR	acinar	25-50	Adenocarcinoma	IA2	T1b	N0	M0	None
					Solid portion T1			Acinar
					Adjacent Normal
P19	Asian	Male	71	Current	Solid portion T1	LPA	TP53		>50	Adenocarcinoma	IA2	T1b	N0	M0	None
					Non-solid T1			lepidic
					Adjacent Normal
P20	Asian	Female	62	Never	Solid portion T1	MIA	EGFR	lepidic	<25	Adenocarcinoma	IA2	T1mi	N0	M0	None
					Adjacent Normal
P21	White	Female	69	Former	Solid portion T1	INV	KRAS	acinar	25-50	Adenocarcinoma	IA2	T1b	N0	M0	None
					Non-solid T1
					Adjacent Normal
P22	White	Female	77	Former	Solid portion T1	INV		acinar	<25	Adenocarcinoma	IA2	T1b	N0	M0	None
					Adjacent Normal
P23	White	Female	91	Former	Non-solid T1	INV		lepidic	>50	Adenocarcinoma	IIB	T2a	N1	M0	None
					Adjacent Normal
P24	White	Male	70	Former	Solid portion T1	LPA	KRAS	lepidic	<25	Adenocarcinoma	IA	T1b	N0	M0	None
					Adjacent Normal
P25	Asian	Female	64	Never	Solid portion T1	LPA	EGFR	lepidic	>50	Adenocarcinoma	IA3	T1c	N0	M0	None
					Adjacent Normal
P26	African American	Female	80	Never	Solid portion T1	INV	EGFR	acinar	<25	Adenocarcinoma	IA3	T1c	N0	M0	None
					Non-solid T1			lepidic
					Adjacent Normal
P27	Asian	Female	73	Former	Solid portion T1	INV	EGFR/TP53	micropapillary	>50	Adenocarcinoma	IIB	T3	N0	M0	None
					Non-solid T1			lepidic
					Adjacent Normal
P28	White	Female	62	Never	Solid portion T1	INV	All mutations are Negative	mucinous	>50	Adenocarcinoma	IA2	T1b	N0	M0	None
					Adjacent Normal
P29	White	Female	79	Former	Solid portion T1	INV	KRAS	acinar	<50	Adenocarcinoma	IIIA	T4	N0	M0	None
					Non-solid T1			lepidic
					Adjacent Normal
P30	Unknown	Male	76	Never	Solid portion T1	LPA	Screen Not Performed	lepidic	<25	Adenocarcinoma	IA2	T1b	N0	M0	None
					Non-solid T1			lepidic
					Adjacent Normal
P31	Unknown	Female	67	Former	Solid portion T1	INV	KRAS	acinar	<25	Adenocarcinoma	IA2	T1b	N0	M0	None
					Adjacent Normal
P32	White	Male	59	Never	Solid portion T1	INV	EGFR	acinar	>50	Adenocarcinoma	IB	T2a	N0	M0	None
					Non-solid T1			lepidic
					Adjacent Normal
P33	White	Female	53	Current	Solid portion T1	INV	KRAS	mucinous	25-50	Adenocarcinoma	IA1	T1a	N0	M0	None
					Adjacent Normal
P34	Unknown	Female	43	Former	Solid portion T1	LPA	EGFR	lepidic	>50	Adenocarcinoma	IA1	T1a	N0	Mo	None
					Adjacent Normal
P35	White	Male	81	Former	Solid portion T1	LPA	KRAS	lepidic	25-50	Adenocarcinoma	IA1	T1a	N0	M0	None
					Adjacent Normal
P36	White	Male	80	Former	Solid portion T1	INV	KRAS	papillary	50	Adenocarcinoma	IB	T2a	N0	M0	None
					Adjacent Normal
P37	White	Female	69	Current	Solid portion T1	LPA	TP53	lepidic	25-50	Adenocarcinoma	IA2	T1b	N0	M0
					Non-solid T1
					Adjacent Normal

## Sheet: S2
Supplementary Table S2. Gene signatures used for cell type annotation
	Cell type	Markers	References
Epithelial cell		EPCAM
	AT1	EMP2, AGER, GPRC5A, LMO7, RTKN2, ARHGEF26, LAMA3, DST, SPOCK2, SCEL, CAV1, PDPN, CLIC5	PMID: 33208946
	AT2	SFTPA1, SFTPA2, NAPSA, SFTPB, SFTPD, SFTPC, SLC34A2, ABCA3, LAMP3, LPCAT1, ETV5	PMID: 33208946
	Basal	KRT15, S100A2, KRT17, KRT5, KRT19, PERP, CLDN1, FHL2, DST, ITGA2, KRT14, TP63, DAPL1	PMID: 33208946
	Club	BPIFB1, SCGB1A1, SCGB3A1, CYP2F1, SCGB3A2, CCKAR	PMID: 33208946
	Ciliated	RSPH1, CAPS, FAM92B, CDHR3, CCDC170, SNTN, C20orf85, ZMYND10, DNAH6, FANK1, CFAP53, RSPH4A, FOXJ1, TUBB1, TP73, CCDC78	PMID: 33208946
	Goblet	S100P, FAM3D, CXCL17, GABRP, WFDC2, PSCA, AGR2, TXN, CLIC1, COX5A, MUC5B, MUC5AC, SPDEF	PMID: 33208946
Lymphoid cells
	T cell	CD3D, CD3E, TRAC, CD28, IL7R
	CD4 T	CD4, CD40LG
	Treg	FOXP3, IKZF2, IL32, TIGIT, IL2RA, IL10RA, TNFRSF1B, RTKN2, LAIR2, FCRL3, SHMT2, CTLA4, STAM, HLA-DRB1, GBP5, HLA-A, S100A4, HLA-DQB1, FANK1, S100A10, IL2RB, NCF4, BIRC3, CCR4, LGALS3, HLA-DRA, UBC, ANXA2, RNF214, HACD1, SELL, ISG20, EZR, ITGB1, NIBAN1, HLA-DRB5, CLIC1, YWHAB, ENTPD1, USP15, ARID5B, CYTOR, CPNE2, GAPDH, SELPLG, PTPRC, LSP1, ARHGDIB, FCER1G, FAS, SKAP1, PYHIN1, F5, ID3, HPGD, GBP2,…	PMID: 34162888
	CD8 T	CD8A, CD8B
	MAIT	KLRB1, SLC4A10	PMID: 36085311
	𝛾𝛿 T cell	TRDC, TRGC1, TRGC2
	NK T	GNLY, CD7, CTSW, CCL5, CD2, ZFP36L2, CXCR4, LGALS1, CEBPB, S100A6	PMID: 33208946
	NK	PRF1, NKG7, KLRF1, CD247, GNLY, PYHIN1, KLRD1, SPON2, FCGR3A, GZMB	PMID: 33208946
	B	CD19, MS4A1, CD79A, CD79B, BANK1, BLK
	B memory	CD27
	B naïve	IGHD, FCER2, TCL1A, IGHM
	Germinal center B	GCSAM, LRMP, AICDA, AC023590.1, SUSD3	PMID: 35216676
	Plasma	MZB1, DERL3, JSRP1, TNFRSF17, SLAMF7, IGHG2, IGHGP, IGLV3-1, IGLV6-57, IGHA2, IGKV4-1, IGKV1-12, IGLC7, IGLL5	PMID: 35216676
	Plasma IgA	MZB1, SDC1, JCHAIN, IGHA1, IGHA2	PMID: 36543915
	Plasma IgG	IGHG1, IGHG2, IGHG3	PMID: 36543915
	Plasma IgM/IgD	IGHM, IGHD	PMID: 36543915
	Plasmablast	CD27, TNFSF13B, MKI67, CDK1, TOP2A, MZB1	PMID: 36543915
	General signatures
	Type I IFN	ISG15, OAS1, WARS, IFIT1
	Cell stress	TXN, HSP90AB1, HSPA1A, FOS, HIF1A
	Proliferating NK/T	NUSAP1, TOP2A, HMGB2, BIRC5, H2AFV, SMC4, CENPF, AURKB, UBE2C, KIF2C	PMID: 33208946
Myeloid cells
	Macrophage	MRC1, APOE, C1QA, C1QB, C1QC, CTSB, CTSD
	Basophil/Mast	KIT, CPA3, TPSAB1, HPGDS, VWA5A, MS4A2, HDC, CD44, GATA2, GRAP2	PMID: 33208946
	DC	HLA-DPB1, FCGR2B, HLA-DMB, CLEC10A, CSF2RA, MS4A6A, HLA-DQA1, RGS1, GPR183, FPR3
	cDC1	THBD, CLEC9A, XCR1	PMID: 30719026
	cDC2	CD1C, SIRPA, ITGAX, ITGAM, CLEC10A	PMID: 30719026
	Langerhans cell (LC)	CD207, CD1A, CDH1	PMID: 30719026 , PMID: 29313948
	mregDC	BIRC3, CCR7, CD83, CD200, CD274	PMID: 32269339
	Plasmacytoid dendritic	PPP1R14B, IRF4, GZMB, IL3RA, IRF7, PLD4, SEC61B, PTPRE, NPC2, TYROBP	PMID: 33208946
	Classical monocyte	S100A9, S100A12, S100A8, VCAN, FCN1, CD300E, CTSS, CD99, CSF3R, METTL9	PMID: 33208946
	Non-classical monocyte	LST1, LILRB2, AIF1, COTL1, SAT1, FCN1, FCGR3A, RPS19, RHOC, IFITM2	PMID: 33208946
	Neutrophil	S100A8, S100A9, IFITM2, FCGR3B
	PMN-MDSC	ITGAM, FUT4, CEACAM8	PMID: 33566112
Endothelial cells		CD34, VWF, KDR, CDH5, EMCN, CLDN5, PECAM1, SELE
	EC artery	EFNB2, SOX17, BMX, SEMA3G, HEY1, LTBP4, BLN5, GJA5, GJA4	PMID: 34030460
	EC capillary	CA4, PRX, RGCC, SPARC, SGK1	PMID: 34030460
	EC general capillary	GPIHBP1, CD36, FCN3, BTNL9, BTNL8, CD14, IL7R, IL18R1	PMID: 34030460
	EC aerocyte capillary	EDNRB, TBX2, FOXP2, CLEC4E, SPON2, PRKG, CHRM2, S100A4, EDA, SOSTDC1	PMID: 34030460
	EC vein	NR2F2, VCAM1, ACKR1, SELP	PMID: 34030460
	EC systemic venous	SPARCL1, PLVAP, LDB2, SELE, EMCN, COL15A1, ADGRL4, EBF1, EBF3, MEOX1, MEOX2, ZNF385D	PMID: 37291214
	EC pulmonary venous	VWF, PTPRB, ACKR1, CALCRL, SLCO2A1, C7, RAMP3, SRPX, PTGS1, PTGIS, C7, PLAT, PROCR, THBD, C1R, CLU, CPE, DKK3	PMID: 37291214
	EC Lymphatic	CCL21, MMRN1, PROX1, TFF3, PKHD1L1
Stromal cells
	Fibroblast	FBLN1, ADH1B, DCN, LUM, C1S, C1R, SLIT2, C3, CFD, ABLIM1	PMID: 33208946
	Adventitial fibroblast	FBLN1, C3, CCDC80, DCN, SFRP2, IGFBP6, SCARA5, PIK3R1, LAMA2, USP53	PMID: 33208946
	Alveolar fibroblast	A2M, SCN7A, GPC3, ADH1B, MYH10, RARRES2, LUM, AOC3, C7, CFD	PMID: 33208946
	Lipofibroblast	WT1, STEAP1, FGF7, MEDAG, OSR1, CPXM1, CCDC71L, PTMA, DMKN, PPA1	PMID: 37291214
	Myofibroblast	COL1A1, COL1A2, COL3A1, ASPN, LTBP1, COL6A3, ITGBL1, COL12A1, CTHRC1, TGFBI	PMID: 37291214
	Peicyte	COX4I2, PDGFRB, CALD1, TACC1, COL4A1, NID1, COL4A2, LAMC3, PTN, KCNK3	PMID: 33208946
	Smooth muscle	TPM2, ACTA2, MYL9, MYH11, CALD1, DSTN, CNN1, DES, PLN, CSRP1	PMID: 33208946

## Sheet: S3
Supplementary Table S3. Top 50 epithelial cell cluster markers
p_val	avg_log2FC	pct.1	pct.2	p_val_adj	cluster	gene
0	1.61711	0.194	0.073	0	EP.1	CXCL14
0	1.37665	0.319	0.155	0	EP.1	AKR1C2
3.31454e-111	1.36218	0.473	0.437	9.50842e-107	EP.1	TXNRD1
5.43428e-208	1.34942	0.379	0.29	1.55893e-203	EP.1	AKR1C1
0	1.34631	0.718	0.428	0	EP.1	LAPTM4B
0	1.25036	0.203	0.028	0	EP.1	CCDC26
0	1.24047	0.918	0.797	0	EP.1	PABPC1
0	1.20541	0.965	0.887	0	EP.1	TMSB4X
0	1.14708	0.882	0.861	0	EP.1	RPS20
0	1.13213	0.578	0.457	0	EP.1	CBR1
0	1.08563	0.483	0.253	0	EP.1	CIT
0	1.07134	0.946	0.892	0	EP.1	RPL30
0	1.03031	0.577	0.423	0	EP.1	PTK2
0	1.01689	0.846	0.762	0	EP.1	EEF1D
0	1.00966	0.862	0.841	0	EP.1	RPL7
0	1.0086	0.923	0.907	0	EP.1	NEAT1
0	1.00334	0.841	0.758	0	EP.1	YWHAZ
0	0.987445	0.765	0.72	0	EP.1	MTDH
0	0.986833	0.772	0.662	0	EP.1	MAL2
0	0.97284	0.681	0.56	0	EP.1	RAD21
0	0.948491	0.945	0.908	0	EP.1	RPL8
0	0.946131	0.385	0.227	0	EP.1	VAMP5
0	0.939962	0.451	0.29	0	EP.1	SCD
0	0.892564	0.518	0.388	0	EP.1	SNHG32
0	0.877971	0.535	0.341	0	EP.1	PGC
0	0.849753	0.484	0.32	0	EP.1	NDRG1
0	0.848813	0.559	0.418	0	EP.1	LPIN2
0	0.841346	0.779	0.688	0	EP.1	TRAM1
0	0.835729	0.638	0.53	0	EP.1	SNHG6
0	0.83279	0.761	0.747	0	EP.1	PDIA3
0	0.828897	0.533	0.402	0	EP.1	PHF20L1
0	0.821813	0.666	0.53	0	EP.1	TXNDC17
0	0.815495	0.695	0.568	0	EP.1	EIF3H
0	0.814175	0.698	0.574	0	EP.1	GAS5
0	0.813586	0.305	0.158	0	EP.1	GEM
0	0.803614	0.868	0.642	0	EP.1	HOPX
0	0.786976	0.718	0.643	0	EP.1	EIF3E
0	0.781669	0.804	0.741	0	EP.1	COX6C
0	0.778201	0.478	0.277	0	EP.1	BCAT1
5.72159e-259	0.777727	0.399	0.276	1.64135e-254	EP.1	SAMD12
0	0.774597	0.681	0.602	0	EP.1	NDUFB9
0	0.773121	0.63	0.438	0	EP.1	PPP1R14B
0	0.772948	0.882	0.869	0	EP.1	RPL27A
0	0.772039	0.928	0.917	0	EP.1	HSP90AB1
0	0.771475	0.308	0.142	0	EP.1	PVT1
0	0.770499	0.438	0.275	0	EP.1	ITPR2
0	0.767415	0.73	0.667	0	EP.1	TKT
2.00386e-202	0.752752	0.446	0.358	5.74846e-198	EP.1	UGDH
0	0.750725	0.66	0.608	0	EP.1	TALDO1
0	0.743258	0.804	0.714	0	EP.1	ENO1
0	4.1535	0.973	0.237	0	EP.2	CAPS
0	3.99722	0.928	0.051	0	EP.2	C20orf85
0	3.82744	0.917	0.06	0	EP.2	C9orf24
0	3.7528	0.808	0.041	0	EP.2	TMEM190
0	3.57886	0.91	0.089	0	EP.2	RSPH1
0	3.54861	0.886	0.043	0	EP.2	C11orf88
0	3.32516	0.919	0.208	0	EP.2	TPPP3
0	3.254	0.869	0.051	0	EP.2	SNTN
0	3.23311	0.869	0.047	0	EP.2	C1orf194
0	3.18134	0.776	0.035	0	EP.2	ECRG4
0	3.17484	0.863	0.049	0	EP.2	FAM183A
0	3.17459	0.873	0.078	0	EP.2	LRRIQ1
0	3.1478	0.87	0.051	0	EP.2	CCDC170
0	3.13154	0.879	0.139	0	EP.2	PIFO
0	3.01456	0.849	0.041	0	EP.2	ERICH3
0	3.00831	0.861	0.106	0	EP.2	C5orf49
0	2.95223	0.935	0.582	0	EP.2	TUBB4B
0	2.93609	0.842	0.078	0	EP.2	C9orf116
0	2.90661	0.892	0.315	0	EP.2	TSPAN1
0	2.88835	0.853	0.077	0	EP.2	CCDC146
0	2.86855	0.828	0.054	0	EP.2	DNAAF1
0	2.85048	0.821	0.035	0	EP.2	CAPSL
0	2.81474	0.892	0.364	0	EP.2	CETN2
0	2.77773	0.867	0.265	0	EP.2	MORN2
0	2.77641	0.853	0.256	0	EP.2	ODF3B
0	2.77125	0.815	0.039	0	EP.2	DNAH12
0	2.74687	0.82	0.06	0	EP.2	MS4A8
0	2.72326	0.816	0.062	0	EP.2	CHST9
0	2.71825	0.824	0.049	0	EP.2	ZMYND10
0	2.6556	0.801	0.051	0	EP.2	CFAP53
0	2.65003	0.749	0.219	0	EP.2	GSTA1
0	2.6426	0.802	0.032	0	EP.2	FAM92B
0	2.64057	0.809	0.057	0	EP.2	HYDIN
0	2.62584	0.808	0.05	0	EP.2	DYNLRB2
0	2.62239	0.874	0.338	0	EP.2	TUBA1A
0	2.61129	0.898	0.209	0	EP.2	IGFBP7
0	2.58114	0.799	0.089	0	EP.2	CEP126
0	2.54672	0.803	0.084	0	EP.2	SPAG17
0	2.53161	0.933	0.692	0	EP.2	DYNLL1
0	2.52746	0.792	0.043	0	EP.2	CFAP43
0	2.51881	0.801	0.06	0	EP.2	CCDC113
0	2.50534	0.797	0.04	0	EP.2	EFCAB1
0	2.50353	0.776	0.031	0	EP.2	DTHD1
0	2.49253	0.784	0.031	0	EP.2	ROPN1L
0	2.48507	0.851	0.309	0	EP.2	DNAH5
0	2.46969	0.779	0.032	0	EP.2	CCDC39
0	2.46619	0.774	0.032	0	EP.2	MORN5
0	2.463	0.779	0.034	0	EP.2	CCDC78
0	2.45809	0.786	0.084	0	EP.2	CDHR3
0	2.45585	0.884	0.479	0	EP.2	IK
0	6.03908	0.809	0.118	0	EP.3	SFTPC
0	4.61142	0.964	0.189	0	EP.3	SFTPA1
0	4.48882	0.961	0.228	0	EP.3	SFTPA2
0	2.86134	0.92	0.249	0	EP.3	SFTPD
0	2.15612	0.854	0.232	0	EP.3	LRRK2
0	2.15072	0.65	0.159	0	EP.3	FABP5
0	2.09179	0.814	0.152	0	EP.3	LAMP3
0	1.86041	0.71	0.157	0	EP.3	C11orf96
0	1.81669	0.845	0.232	0	EP.3	ABCA3
0	1.78025	0.491	0.031	0	EP.3	HHIP
0	1.67382	0.225	0.04	0	EP.3	FGG
0	1.64329	0.988	0.722	0	EP.3	NPC2
0	1.63461	0.987	0.575	0	EP.3	NAPSA
0	1.60213	0.529	0.188	0	EP.3	CXCL2
0	1.58746	0.779	0.349	0	EP.3	SERPINA1
0	1.53177	0.73	0.176	0	EP.3	PEBP4
0	1.49224	0.714	0.227	0	EP.3	NNMT
0	1.4873	0.835	0.256	0	EP.3	C3
0	1.47938	0.909	0.596	0	EP.3	DBI
0	1.4018	0.849	0.328	0	EP.3	PGC
0	1.34947	0.999	0.693	0	EP.3	SFTPB
0	1.26804	0.664	0.166	0	EP.3	MFSD2A
0	1.22401	0.961	0.687	0	EP.3	CTSH
0	1.19003	0.573	0.13	0	EP.3	PLA2G1B
0	1.18519	0.383	0.026	0	EP.3	TTN
0	1.18304	0.968	0.675	0	EP.3	SLC34A2
0	1.18008	0.433	0.082	0	EP.3	DMBT1
0	1.13829	0.565	0.169	0	EP.3	ACSL4
0	1.11348	0.747	0.267	0	EP.3	C4BPA
0	1.09909	0.738	0.202	0	EP.3	ALPL
0	1.09424	0.613	0.09	0	EP.3	NRGN
0	1.09127	0.836	0.464	0	EP.3	SELENOP
0	1.0852	0.753	0.184	0	EP.3	CACNA2D2
0	1.08313	0.695	0.326	0	EP.3	DUSP6
0	1.07912	0.519	0.091	0	EP.3	CRTAC1
0	1.06764	0.892	0.48	0	EP.3	AK1
0	1.04764	0.464	0.044	0	EP.3	CA2
0	1.03074	0.663	0.223	0	EP.3	WIF1
0	1.01947	0.4	0.046	0	EP.3	CHI3L2
0	1.01552	0.682	0.271	0	EP.3	ZDHHC3
0	0.963086	0.886	0.518	0	EP.3	SELENBP1
0	0.960007	0.788	0.503	0	EP.3	SOD2
0	0.952596	0.698	0.284	0	EP.3	MID1IP1
0	0.937173	0.972	0.565	0	EP.3	SFTA2
0	0.93704	0.903	0.645	0	EP.3	NFKBIA
0	0.927803	0.772	0.291	0	EP.3	CD44
0	0.922244	0.764	0.297	0	EP.3	PTPN13
0	0.915104	0.73	0.249	0	EP.3	C2
0	0.914257	0.616	0.266	0	EP.3	AREG
0	0.903579	0.398	0.035	0	EP.3	CPB2
0	5.54839	0.749	0.159	0	EP.4	SCGB1A1
0	4.53043	0.57	0.094	0	EP.4	BPIFB1
0	3.61962	0.993	0.465	0	EP.4	SCGB3A1
0	2.96613	0.548	0.14	0	EP.4	MGP
0	2.44094	0.154	0.009	0	EP.4	SERPINB3
0	2.43569	0.322	0.022	0	EP.4	LTF
0	2.38412	0.421	0.07	0	EP.4	CXCL1
0	2.25579	0.335	0.089	0	EP.4	CXCL8
0	2.23347	0.911	0.709	0	EP.4	SLPI
0	2.21649	0.192	0.034	0	EP.4	MSMB
1.6425e-148	2.21555	0.108	0.031	4.71184e-144	EP.4	BPIFA1
0	1.93929	0.619	0.345	0	EP.4	LCN2
0	1.84134	0.539	0.036	0	EP.4	TMEM45A
0	1.7229	0.377	0.072	0	EP.4	MUC5B
1.3033e-135	1.62561	0.65	0.55	3.73877e-131	EP.4	SCGB3A2
0	1.5676	0.644	0.157	0	EP.4	KLK11
0	1.46216	0.246	0.061	0	EP.4	IGFBP3
0	1.44125	0.246	0.014	0	EP.4	CXCL6
0	1.4163	0.754	0.384	0	EP.4	CP
0	1.32237	0.304	0.092	0	EP.4	RARRES1
0	1.20254	0.283	0.039	0	EP.4	VMO1
0	1.07469	0.957	0.85	0	EP.4	WFDC2
0	1.05316	0.554	0.274	0	EP.4	CTSC
0	1.03874	0.471	0.096	0	EP.4	FMO2
2.04715e-68	1.03813	0.114	0.051	5.87265e-64	EP.4	CCL20
0	1.02644	0.948	0.657	0	EP.4	PIGR
0	1.02024	0.383	0.066	0	EP.4	KLK10
0	1.00561	0.581	0.231	0	EP.4	KIAA1324
0	1.00102	0.492	0.121	0	EP.4	TSPAN8
0	0.980308	0.342	0.009	0	EP.4	CYP2F1
0	0.977264	0.627	0.304	0	EP.4	C3
0	0.940056	0.348	0.094	0	EP.4	TGM2
0	0.903194	0.242	0.072	0	EP.4	SAA1
0	0.860162	0.416	0.158	0	EP.4	SLC4A4
0	0.851722	0.502	0.236	0	EP.4	TENT5C
0	0.850782	0.398	0.106	0	EP.4	SERPINF1
0	0.83604	0.479	0.2	0	EP.4	FABP5
0	0.829487	0.623	0.378	0	EP.4	TNFSF10
0	0.819557	0.45	0.181	0	EP.4	PLK2
0	0.792652	0.101	0.014	0	EP.4	MUC5AC
0	0.77488	0.505	0.213	0	EP.4	AQP5
0	0.758338	0.277	0.084	0	EP.4	ALDH1A3
2.63358e-175	0.733282	0.529	0.353	7.55495e-171	EP.4	IL1R1
6.44191e-200	0.732631	0.764	0.66	1.84799e-195	EP.4	XBP1
0	0.725283	0.173	0.006	0	EP.4	CLCA2
4.4845e-231	0.714231	0.873	0.795	1.28647e-226	EP.4	CYB5A
5.66195e-187	0.693253	0.373	0.194	1.62424e-182	EP.4	MMP7
2.90879e-178	0.680574	0.524	0.319	8.34444e-174	EP.4	TFF3
0	0.671511	0.314	0.04	0	EP.4	RHOV
5.37471e-149	0.652443	0.444	0.275	1.54184e-144	EP.4	CFB
0	5.81304	0.961	0.097	0	EP.5	AGER
0	5.59828	0.871	0.027	0	EP.5	RTKN2
0	5.27946	0.966	0.216	0	EP.5	CAV1
0	4.34557	0.983	0.725	0	EP.5	EMP2
1.76655e-22	4.11611	0.269	0.239	5.06769e-18	EP.5	MT1X
0	4.04815	0.182	0.015	0	EP.5	MT1G
0	3.89651	0.43	0.003	0	EP.5	ANKRD1
0	3.80841	0.768	0.008	0	EP.5	SPOCK2
0	3.73338	0.866	0.157	0	EP.5	CLDN18
0	3.7273	0.159	0.022	0	EP.5	MT1M
8.70251e-51	3.66609	0.461	0.436	2.49649e-46	EP.5	MT1E
0	3.64951	0.54	0.041	0	EP.5	NTM
0	3.43199	0.786	0.13	0	EP.5	TIMP3
0	3.39996	0.748	0.031	0	EP.5	NCKAP5
0	3.32916	0.775	0.146	0	EP.5	ANOS1
0	3.32377	0.864	0.28	0	EP.5	CAV2
0	3.29918	0.742	0.227	0	EP.5	RGCC
0	3.28605	0.864	0.318	0	EP.5	SLC39A8
0	3.20343	0.871	0.355	0	EP.5	AQP4
0	3.19557	0.827	0.21	0	EP.5	ANKRD29
0	3.12718	0.81	0.191	0	EP.5	DST
0	3.06529	0.87	0.408	0	EP.5	VEGFA
0	2.92603	0.81	0.165	0	EP.5	SCEL
0	2.91874	0.824	0.408	0	EP.5	PCYOX1
0	2.90866	0.715	0.108	0	EP.5	PALM2-AKAP2
0	2.89527	0.956	0.706	0	EP.5	LMO7
0	2.89095	0.707	0.092	0	EP.5	COL4A3
0	2.88076	0.733	0.1	0	EP.5	ARHGEF26
0	2.86762	0.752	0.133	0	EP.5	LAMA3
0	2.86734	0.954	0.616	0	EP.5	GPRC5A
0	2.85333	0.766	0.136	0	EP.5	CLIC5
0	2.85231	0.749	0.236	0	EP.5	MYL9
0	2.80112	0.901	0.607	0	EP.5	KLF6
0	2.76454	0.953	0.676	0	EP.5	RAB11FIP1
0	2.75327	0.654	0.039	0	EP.5	SEMA5A
0	2.74318	0.696	0.288	0	EP.5	CCN1
0	2.73793	0.631	0.022	0	EP.5	COL12A1
0	2.70417	0.776	0.275	0	EP.5	ANXA3
0	2.6784	0.142	0.006	0	EP.5	MT1A
0	2.65928	0.634	0.023	0	EP.5	COL4A2
0	2.63988	0.758	0.354	0	EP.5	ADIRF
0	2.60644	0.592	0.014	0	EP.5	UPK3B
0	2.59623	0.891	0.539	0	EP.5	CYP4B1
0	2.5674	0.637	0.092	0	EP.5	ABCA1
0	2.52637	0.753	0.265	0	EP.5	WWC2
0	2.49227	0.51	0.125	0	EP.5	HBEGF
0	2.48958	0.744	0.25	0	EP.5	NDNF
0	2.48537	0.747	0.273	0	EP.5	CLIC3
0	2.47617	0.842	0.528	0	EP.5	TSPAN13
0	2.46107	0.545	0.007	0	EP.5	COL4A1
0	3.32962	0.955	0.538	0	EP.6	SCGB3A2
6.94135e-295	1.77688	0.563	0.252	1.99127e-290	EP.6	SPINK1
3.37329e-23	1.42885	0.398	0.334	9.67696e-19	EP.6	TFF3
2.88817e-252	1.176	0.863	0.635	8.28529e-248	EP.6	RNASE1
2.35096e-124	1.10327	0.383	0.2	6.74421e-120	EP.6	HPGD
2.19996e-192	1.02152	0.259	0.086	6.31103e-188	EP.6	PCP4
1.16494e-239	0.947015	0.824	0.621	3.34187e-235	EP.6	CXCL17
2.53142e-238	0.936327	0.878	0.76	7.2619e-234	EP.6	SSR4
0	0.914147	0.957	0.854	0	EP.6	WFDC2
1.39736e-99	0.909442	0.686	0.501	4.00862e-95	EP.6	SCGB3A1
5.29193e-90	0.89354	0.319	0.168	1.5181e-85	EP.6	MGP
3.38416e-246	0.889359	0.87	0.617	9.70815e-242	EP.6	NAPSA
5.21936e-122	0.86475	0.4	0.211	1.49728e-117	EP.6	CRLF1
1.13648e-133	0.838332	0.382	0.189	3.26023e-129	EP.6	KLK11
1.21114e-191	0.830912	0.823	0.656	3.47441e-187	EP.6	FOLR1
1.22192e-256	0.782713	0.813	0.534	3.50533e-252	EP.6	C16orf89
3.36823e-141	0.761436	0.792	0.676	9.66245e-137	EP.6	PIGR
2.42422e-107	0.756164	0.381	0.207	6.95436e-103	EP.6	SPINK5
6.61962e-94	0.748723	0.139	0.047	1.89897e-89	EP.6	PRSS1
6.48134e-263	0.747149	0.974	0.721	1.8593e-258	EP.6	SFTPB
1.89842e-61	0.727723	0.291	0.174	5.44599e-57	EP.6	ATF5
5.85586e-166	0.712517	0.255	0.093	1.67987e-161	EP.6	IGFBP6
1.95684e-115	0.690997	0.415	0.228	5.61358e-111	EP.6	AQP5
8.11434e-27	0.687427	0.311	0.231	2.32776e-22	EP.6	AQP1
8.33202e-172	0.678905	0.619	0.366	2.39021e-167	EP.6	RASD1
5.57027e-201	0.678424	0.497	0.248	1.59794e-196	EP.6	KIAA1324
1.27831e-83	0.646997	0.563	0.411	3.6671e-79	EP.6	TIMP1
2.6645e-174	0.641486	0.575	0.317	7.64366e-170	EP.6	C4BPA
1.58048e-114	0.634859	0.771	0.621	4.53392e-110	EP.6	LY6E
2.82031e-268	0.630973	0.955	0.891	8.09061e-264	EP.6	RPL37
3.44316e-92	0.628485	0.817	0.718	9.87739e-88	EP.6	CTSH
4.1122e-80	0.623873	0.687	0.558	1.17967e-75	EP.6	SEC11C
4.64888e-110	0.623207	0.662	0.466	1.33362e-105	EP.6	HMGB3
1.29072e-99	0.615647	0.139	0.045	3.70268e-95	EP.6	PDIA2
3.91866e-110	0.604484	0.686	0.482	1.12414e-105	EP.6	CBR1
1.54857e-143	0.603148	0.776	0.523	4.44239e-139	EP.6	LPCAT1
2.39273e-57	0.596551	0.313	0.196	6.86402e-53	EP.6	SNHG19
6.99299e-165	0.585492	0.951	0.889	2.00608e-160	EP.6	RPL39
7.61293e-152	0.584595	0.697	0.477	2.18392e-147	EP.6	IFITM2
6.88205e-138	0.570534	0.517	0.279	1.97425e-133	EP.6	NNMT
8.64245e-133	0.553693	0.834	0.695	2.47926e-128	EP.6	PPIB
5.8124e-121	0.5508	0.838	0.711	1.6674e-116	EP.6	IFITM3
7.59887e-132	0.548238	0.496	0.281	2.17989e-127	EP.6	NIBAN1
5.56474e-135	0.547412	0.876	0.605	1.59636e-130	EP.6	SFTA2
1.87886e-145	0.540867	0.899	0.78	5.38989e-141	EP.6	EEF1D
3.29274e-113	0.533949	0.595	0.411	9.44588e-109	EP.6	HSD17B11
3.93436e-129	0.531422	0.718	0.52	1.12865e-124	EP.6	CDK2AP2
7.07991e-79	0.529136	0.381	0.224	2.03101e-74	EP.6	CTSE
1.41554e-140	0.524965	0.594	0.369	4.06076e-136	EP.6	ARHGDIB
4.45538e-157	0.517187	0.933	0.853	1.27811e-152	EP.6	CD63
0	2.08443	0.947	0.91	0	EP.7	NEAT1
6.36001e-161	1.73123	0.595	0.453	1.8245e-156	EP.7	KCNQ1OT1
4.95633e-42	1.71478	0.31	0.224	1.42182e-37	EP.7	LINC00342
1.33197e-157	1.4606	0.723	0.715	3.82103e-153	EP.7	WSB1
4.97781e-30	1.45041	0.271	0.204	1.42799e-25	EP.7	ANKRD36C
1.52496e-143	1.42921	0.546	0.413	4.37466e-139	EP.7	FTX
1.90575e-85	1.33378	0.434	0.317	5.46704e-81	EP.7	TFCP2L1
5.75287e-83	1.33232	0.536	0.445	1.65033e-78	EP.7	INTS6
1.01919e-69	1.31887	0.478	0.398	2.92375e-65	EP.7	ZBTB16
2.14812e-97	1.25986	0.51	0.41	6.16232e-93	EP.7	MDM4
3.31247e-137	1.25619	0.692	0.686	9.50248e-133	EP.7	FUS
5.83387e-53	1.19699	0.561	0.512	1.67356e-48	EP.7	TCIM
4.52866e-69	1.17416	0.602	0.591	1.29914e-64	EP.7	ARGLU1
2.95818e-49	1.16682	0.154	0.074	8.48612e-45	EP.7	CCDC26
5.89515e-47	1.16411	0.593	0.61	1.69114e-42	EP.7	VMP1
3.56699e-47	1.14829	0.369	0.282	1.02326e-42	EP.7	AC020916.1
5.34754e-50	1.14778	0.43	0.363	1.53405e-45	EP.7	LINC-PINT
1.69855e-82	1.13677	0.498	0.405	4.87263e-78	EP.7	POLR2J3
4.69589e-87	1.13515	0.318	0.185	1.34711e-82	EP.7	NABP1
7.65463e-21	1.13329	0.108	0.063	2.19588e-16	EP.7	MUCL3
3.01725e-37	1.11316	0.55	0.573	8.65557e-33	EP.7	PNISR
4.2857e-53	1.09031	0.433	0.364	1.22944e-48	EP.7	CCNL2
8.24351e-175	1.09025	0.758	0.797	2.36481e-170	EP.7	HNRNPU
3.83122e-70	1.087	0.526	0.469	1.09906e-65	EP.7	NKTR
4.0757e-91	1.08416	0.654	0.635	1.16919e-86	EP.7	AKAP13
5.43144e-68	1.07668	0.351	0.233	1.55812e-63	EP.7	CHML
4.17431e-106	1.06817	0.332	0.183	1.19748e-101	EP.7	PVT1
3.89715e-68	1.06099	0.551	0.509	1.11797e-63	EP.7	RNF213
5.86835e-108	1.05639	0.732	0.783	1.68345e-103	EP.7	SRRM2
6.1634e-63	1.04955	0.424	0.324	1.7681e-58	EP.7	ABCC3
5.73458e-86	1.04731	0.597	0.569	1.64508e-81	EP.7	HNRNPH1
2.08784e-55	1.04456	0.546	0.521	5.98937e-51	EP.7	RSRP1
5.83915e-34	1.04206	0.479	0.474	1.67508e-29	EP.7	PPP1R10
9.98848e-20	1.03168	0.44	0.432	2.8654e-15	EP.7	GLS
1.11139e-70	1.01134	0.552	0.489	3.18825e-66	EP.7	ATP11A
7.25399e-70	0.995245	0.282	0.169	2.08095e-65	EP.7	MIR29B2CHG
1.31665e-54	0.99398	0.566	0.571	3.77707e-50	EP.7	LUC7L3
7.09319e-63	0.978565	0.62	0.636	2.03482e-58	EP.7	N4BP2L2
1.33661e-20	0.970415	0.475	0.504	3.83434e-16	EP.7	TACC2
8.92737e-41	0.970181	0.365	0.293	2.56099e-36	EP.7	IFRD1
5.70659e-20	0.967808	0.329	0.295	1.63705e-15	EP.7	CAPN8
1.42293e-55	0.950133	0.251	0.152	4.08196e-51	EP.7	AC139887.2
2.26677e-28	0.945982	0.358	0.303	6.50269e-24	EP.7	HEXIM1
8.16894e-42	0.942512	0.529	0.519	2.34342e-37	EP.7	HP1BP3
1.07892e-48	0.926436	0.601	0.647	3.0951e-44	EP.7	SFPQ
1.00861e-39	0.926188	0.557	0.573	2.89341e-35	EP.7	PARP14
4.63485e-29	0.923987	0.596	0.658	1.3296e-24	EP.7	CFLAR
7.22419e-81	0.92388	0.219	0.106	2.0724e-76	EP.7	MIR100HG
1.09412e-20	0.922141	0.266	0.216	3.13871e-16	EP.7	PGGHG
7.13105e-53	0.921755	0.293	0.195	2.04568e-48	EP.7	ZNF117
0	3.56908	0.531	0.033	0	EP.8	PRSS1
0	3.52755	0.717	0.322	0	EP.8	TFF3
0	3.1236	0.852	0.246	0	EP.8	SPINK1
0	2.3041	0.818	0.351	0	EP.8	LCN2
0	2.18475	0.615	0.163	0	EP.8	ATF5
0	2.13464	0.487	0.033	0	EP.8	PDIA2
0	2.10943	0.908	0.552	0	EP.8	SEC11C
0	2.02593	0.967	0.758	0	EP.8	SSR4
0	2.0017	0.554	0.077	0	EP.8	PCP4
0	1.95263	0.952	0.715	0	EP.8	AGR2
0	1.84236	0.545	0.058	0	EP.8	SERPINA3
0	1.79834	0.493	0.029	0	EP.8	NDUFA4L2
0	1.766	0.874	0.42	0	EP.8	SDF2L1
0	1.71928	0.801	0.309	0	EP.8	CRELD2
0	1.69262	0.889	0.431	0	EP.8	PRDX4
0	1.59712	0.938	0.62	0	EP.8	CXCL17
0	1.58563	0.964	0.717	0	EP.8	CTSD
0	1.50189	0.974	0.605	0	EP.8	SFTA2
6.35681e-287	1.47775	0.765	0.469	1.82358e-282	EP.8	NUPR1
0	1.44738	0.894	0.521	0	EP.8	PLD3
0	1.44556	0.641	0.182	0	EP.8	KLK11
0	1.43554	0.523	0.063	0	EP.8	LCAL1
0	1.42755	0.907	0.586	0	EP.8	RPN2
7.27102e-299	1.42112	0.504	0.19	2.08584e-294	EP.8	SNHG19
0	1.41955	0.963	0.679	0	EP.8	P4HB
0	1.38829	0.962	0.738	0	EP.8	GAPDH
0	1.36178	0.894	0.458	0	EP.8	HM13
0	1.3564	0.521	0.045	0	EP.8	TM4SF4
0	1.35432	0.962	0.708	0	EP.8	IFITM3
0	1.33663	0.726	0.242	0	EP.8	FKBP11
0	1.33516	0.994	0.916	0	EP.8	RPL8
3.08969e-145	1.32683	0.942	0.8	8.8634e-141	EP.8	HSP90B1
0	1.31892	0.597	0.124	0	EP.8	DNAJC12
0	1.31445	0.966	0.615	0	EP.8	LY6E
0	1.30745	0.824	0.426	0	EP.8	CYBA
0	1.30008	0.705	0.151	0	EP.8	EIF4EBP1
0	1.29995	0.969	0.808	0	EP.8	FTL
0	1.29476	0.893	0.531	0	EP.8	PDIA4
0	1.29172	0.923	0.594	0	EP.8	RABAC1
0	1.28004	0.928	0.645	0	EP.8	PDIA6
5.21967e-229	1.24883	0.832	0.543	1.49737e-224	EP.8	NUCB2
5.87221e-276	1.24843	0.957	0.714	1.68456e-271	EP.8	CTSH
0	1.23772	0.95	0.694	0	EP.8	KRTCAP2
0	1.23346	0.928	0.466	0	EP.8	MDK
0	1.23287	0.585	0.057	0	EP.8	AKR7A3
0	1.22692	0.858	0.38	0	EP.8	MANF
0	1.22617	0.832	0.34	0	EP.8	SLC3A2
0	1.22303	0.897	0.516	0	EP.8	CDK2AP2
0	1.20971	0.455	0.048	0	EP.8	KLK12
0	1.18412	0.903	0.414	0	EP.8	TMED3
0	2.62073	0.744	0.298	0	EP.9	AREG
0	2.59615	0.582	0.177	0	EP.9	FN1
0	2.49647	0.345	0.047	0	EP.9	CCL20
0	2.3627	0.364	0.02	0	EP.9	EREG
0	2.28944	0.455	0.064	0	EP.9	ANGPTL4
0	2.23914	0.498	0.069	0	EP.9	KRT17
0	2.07115	0.585	0.136	0	EP.9	COL1A1
0	2.05694	0.48	0.097	0	EP.9	CXCL8
0	1.91912	0.741	0.265	0	EP.9	IL32
0	1.91618	0.901	0.478	0	EP.9	TM4SF1
0	1.88034	0.841	0.365	0	EP.9	TNFRSF12A
0	1.84453	0.665	0.131	0	EP.9	EDN1
1.4634e-276	1.81215	0.527	0.198	4.19805e-272	EP.9	MMP7
0	1.76385	0.785	0.375	0	EP.9	IER3
0	1.7481	0.421	0.027	0	EP.9	PLAU
0	1.71326	0.786	0.38	0	EP.9	ICAM1
2.79219e-191	1.7079	0.309	0.093	8.00995e-187	EP.9	CXCL1
9.10796e-218	1.66574	0.281	0.075	2.6128e-213	EP.9	G0S2
0	1.63718	0.765	0.407	0	EP.9	GDF15
0	1.61287	0.554	0.131	0	EP.9	TNC
1.26982e-297	1.60491	0.612	0.272	3.64273e-293	EP.9	PCSK1N
0	1.59975	0.789	0.307	0	EP.9	PHLDA2
0	1.59211	0.415	0.102	0	EP.9	GPC3
0	1.58857	0.721	0.374	0	EP.9	LAMB3
0	1.57674	0.588	0.159	0	EP.9	ITGB8
0	1.54751	0.507	0.103	0	EP.9	PTGS2
0	1.5323	0.947	0.766	0	EP.9	KRT19
1.16191e-133	1.50992	0.308	0.114	3.33318e-129	EP.9	TNFAIP2
0	1.43942	0.772	0.357	0	EP.9	SFN
0	1.41441	0.941	0.681	0	EP.9	KRT7
0	1.40908	0.666	0.237	0	EP.9	ITGA2
0	1.39439	0.796	0.493	0	EP.9	OCIAD2
2.31837e-193	1.39173	0.653	0.36	6.65069e-189	EP.9	F3
9.74974e-195	1.35276	0.526	0.223	2.79691e-190	EP.9	CXCL2
0	1.33506	0.197	0.023	0	EP.9	AKAP12
0	1.28572	0.669	0.273	0	EP.9	PMEPA1
0	1.26652	0.605	0.213	0	EP.9	ARL4C
5.2023e-176	1.25769	0.624	0.337	1.49238e-171	EP.9	SLC25A37
4.01002e-261	1.257	0.983	0.922	1.15035e-256	EP.9	S100A6
0	1.21917	0.739	0.366	0	EP.9	SGPP2
1.71027e-177	1.19041	0.244	0.066	4.90625e-173	EP.9	CXCL3
9.69575e-223	1.18116	0.687	0.365	2.78142e-218	EP.9	ITGB6
1.75261e-227	1.16082	0.891	0.676	5.02771e-223	EP.9	SDC4
0	1.15771	0.238	0.029	0	EP.9	VCAN
0	1.1536	0.966	0.877	0	EP.9	TMSB10
2.68541e-238	1.15342	0.906	0.665	7.70363e-234	EP.9	SOX4
7.91185e-179	1.14969	0.664	0.382	2.26967e-174	EP.9	VIM
0	1.1482	0.29	0.038	0	EP.9	LIF
1.28496e-126	1.1405	0.167	0.042	3.68617e-122	EP.9	CYP3A5
0	1.13895	0.792	0.453	0	EP.9	TUBB
0	2.82183	0.201	0.02	0	EP.10	MMP1
0	2.40303	0.398	0.067	0	EP.10	ANGPTL4
0	2.35618	0.199	0.027	0	EP.10	PRSS2
0	1.96772	0.22	0.03	0	EP.10	VCAN
0	1.94463	0.244	0.033	0	EP.10	PLAU
1.76823e-224	1.8445	0.606	0.303	5.07253e-220	EP.10	AREG
2.81287e-247	1.82488	0.167	0.024	8.06929e-243	EP.10	AKAP12
2.11859e-276	1.81505	0.611	0.27	6.07761e-272	EP.10	IL32
3.55293e-161	1.76988	0.654	0.411	1.01923e-156	EP.10	GDF15
2.72265e-163	1.76147	0.43	0.183	7.81045e-159	EP.10	FN1
2.25353e-122	1.64056	0.424	0.202	6.4647e-118	EP.10	MMP7
1.17579e-212	1.62796	0.4	0.137	3.373e-208	EP.10	TNC
2.89027e-248	1.61404	0.767	0.484	8.29132e-244	EP.10	TM4SF1
1.25159e-125	1.54437	0.433	0.22	3.59044e-121	EP.10	ARL4C
9.30847e-228	1.50322	0.417	0.142	2.67032e-223	EP.10	COL1A1
1.08593e-217	1.47594	0.367	0.116	3.1152e-213	EP.10	THBS1
7.28531e-118	1.4706	0.6	0.382	2.08994e-113	EP.10	IER3
2.5072e-198	1.46367	0.286	0.077	7.19241e-194	EP.10	KRT17
1.66532e-152	1.4056	0.561	0.316	4.77731e-148	EP.10	PHLDA2
2.14384e-132	1.40285	0.517	0.276	6.15002e-128	EP.10	PCSK1N
1.90786e-193	1.39902	0.335	0.103	5.47307e-189	EP.10	CXCL8
5.78642e-173	1.37261	0.657	0.385	1.65995e-168	EP.10	ICAM1
3.59799e-112	1.36858	0.456	0.245	1.03215e-107	EP.10	ITGA2
2.12181e-111	1.36623	0.565	0.375	6.08684e-107	EP.10	TNFRSF12A
8.79566e-132	1.34503	0.687	0.536	2.52321e-127	EP.10	CTNNB1
1.10685e-38	1.33245	0.12	0.05	3.17521e-34	EP.10	APOC1
1.71096e-103	1.30038	0.454	0.254	4.90823e-99	EP.10	BST2
1.44086e-113	1.2995	0.567	0.37	4.13339e-109	EP.10	ITGB6
1.07121e-47	1.24807	0.294	0.173	3.07297e-43	EP.10	CCND2
8.06647e-90	1.24358	0.569	0.386	2.31403e-85	EP.10	VIM
8.88703e-140	1.21906	0.604	0.386	2.54942e-135	EP.10	HLA-DRB5
1.14385e-130	1.18551	0.453	0.215	3.28136e-126	EP.10	DST
1.98794e-67	1.16553	0.578	0.461	5.70282e-63	EP.10	CTSB
3.05384e-69	1.15147	0.602	0.5	8.76056e-65	EP.10	OCIAD2
2.43797e-108	1.13709	0.662	0.495	6.99381e-104	EP.10	SDC1
4.28873e-55	1.12663	0.471	0.342	1.23031e-50	EP.10	SLC25A37
8.35524e-95	1.11461	0.434	0.24	2.39687e-90	EP.10	APOD
1.4441e-70	1.10374	0.546	0.411	4.1427e-66	EP.10	PRSS8
4.48065e-60	1.10137	0.504	0.367	1.28536e-55	EP.10	SFN
2.59029e-85	1.07812	0.577	0.413	7.43075e-81	EP.10	TIMP1
2.2402e-64	1.06477	0.212	0.091	6.42647e-60	EP.10	DPYSL3
6.65536e-100	1.06402	0.481	0.28	1.90922e-95	EP.10	PMEPA1
3.94744e-65	1.03505	0.246	0.112	1.1324e-60	EP.10	PTGS2
1.37638e-94	1.03359	0.359	0.18	3.94843e-90	EP.10	UPP1
2.17146e-72	1.02878	0.402	0.239	6.22926e-68	EP.10	ECE1
1.49186e-99	1.02211	0.348	0.162	4.27971e-95	EP.10	GJA1
7.4835e-79	1.01543	0.6	0.458	2.14679e-74	EP.10	TPM4
5.25061e-28	1.01274	0.306	0.206	1.50624e-23	EP.10	HPGD
6.74897e-147	1.00689	0.333	0.121	1.93608e-142	EP.10	PHLDA1
2.43118e-35	1.00671	0.577	0.515	6.97432e-31	EP.10	PON2
0	2.62231	0.998	0.498	0	EP.11	SCGB3A1
1.06813e-178	1.44247	0.505	0.201	3.06415e-174	EP.11	HPGD
7.81372e-265	1.14898	0.617	0.228	2.24152e-260	EP.11	AQP5
1.11404e-132	1.07776	0.665	0.385	3.19585e-128	EP.11	HLA-DRB5
5.23765e-208	1.04464	0.939	0.638	1.50252e-203	EP.11	RNASE1
7.13836e-183	0.964479	0.858	0.54	2.04778e-178	EP.11	C16orf89
2.88541e-42	0.890009	0.416	0.269	8.27736e-38	EP.11	MSLN
8.08827e-115	0.854115	0.889	0.676	2.32028e-110	EP.11	PIGR
2.78795e-143	0.84451	0.893	0.55	7.99778e-139	EP.11	SCGB3A2
5.63728e-101	0.82512	0.322	0.126	1.61717e-96	EP.11	AZGP1
9.92465e-175	0.82431	0.95	0.77	2.84709e-170	EP.11	CD74
3.89476e-41	0.777035	0.173	0.075	1.11729e-36	EP.11	ANGPTL4
9.55725e-124	0.772681	0.643	0.324	2.74169e-119	EP.11	C3
6.61591e-88	0.747452	0.579	0.324	1.89791e-83	EP.11	C4BPA
8.15919e-56	0.746576	0.413	0.23	2.34063e-51	EP.11	AQP1
1.73672e-140	0.736035	0.719	0.41	4.98212e-136	EP.11	TIMP1
1.74192e-126	0.706219	0.519	0.238	4.99704e-122	EP.11	APOD
4.1334e-70	0.688341	0.427	0.226	1.18575e-65	EP.11	CTSE
3.20297e-40	0.674354	0.475	0.308	9.18837e-36	EP.11	AREG
1.45903e-45	0.668952	0.326	0.171	4.18551e-41	EP.11	MGP
2.37951e-103	0.660445	0.526	0.266	6.8261e-99	EP.11	ALPL
3.26128e-74	0.658724	0.607	0.411	9.35562e-70	EP.11	HLA-DQB1
5.84414e-123	0.653697	0.826	0.524	1.67651e-118	EP.11	MALL
1.2783e-109	0.649923	0.99	0.727	3.66706e-105	EP.11	SFTPB
6.82821e-69	0.642049	0.589	0.374	1.95881e-64	EP.11	RASD1
1.53311e-92	0.638649	0.9	0.718	4.39803e-88	EP.11	CTSH
1.05339e-116	0.634169	0.873	0.572	3.02186e-112	EP.11	CEACAM6
4.02276e-110	0.63393	0.975	0.856	1.15401e-105	EP.11	WFDC2
2.87349e-150	0.62563	0.99	0.938	8.24317e-146	EP.11	RPL13
7.81084e-97	0.61855	0.789	0.573	2.2407e-92	EP.11	S100A13
1.1843e-88	0.600869	0.87	0.643	3.3974e-84	EP.11	HLA-DRB1
5.32017e-100	0.584839	0.924	0.813	1.5262e-95	EP.11	CST3
7.33231e-38	0.574007	0.934	0.721	2.10342e-33	EP.11	SLPI
1.32166e-97	0.569279	0.671	0.408	3.79143e-93	EP.11	PRSS8
5.54296e-78	0.56799	0.858	0.678	1.59011e-73	EP.11	AQP3
3.16434e-66	0.561805	0.909	0.753	9.07754e-62	EP.11	NPC2
1.28841e-51	0.561521	0.368	0.194	3.69607e-47	EP.11	CEACAM5
2.30028e-87	0.56142	0.887	0.673	6.59881e-83	EP.11	HLA-DRA
7.53856e-99	0.559719	0.735	0.465	2.16259e-94	EP.11	HLA-DPB1
1.72932e-80	0.549817	0.443	0.236	4.9609e-76	EP.11	CRYM
4.31488e-117	0.547868	0.288	0.096	1.23781e-112	EP.11	IGFBP6
1.1845e-67	0.540754	0.841	0.659	3.39798e-63	EP.11	FOLR1
1.80432e-63	0.53809	0.457	0.256	5.17606e-59	EP.11	KIAA1324
1.85815e-68	0.535425	0.902	0.762	5.33048e-64	EP.11	SSR4
4.5548e-79	0.532046	0.771	0.542	1.30664e-74	EP.11	HLA-DPA1
3.63554e-79	0.516342	0.978	0.892	1.04293e-74	EP.11	RPL37
6.14365e-102	0.512752	0.668	0.383	1.76243e-97	EP.11	SUSD2
5.56782e-83	0.512564	0.63	0.374	1.59724e-78	EP.11	ARHGDIB
2.62138e-80	0.512275	0.973	0.88	7.51995e-76	EP.11	RPL12
5.53662e-55	0.503855	0.3	0.146	1.58829e-50	EP.11	COL1A1
0	2.65318	0.981	0.194	0	EP.12	SCGB1A1
0	2.39839	0.678	0.124	0	EP.12	BPIFB1
0	1.71447	0.965	0.353	0	EP.12	CAPS
5.60711e-303	1.68875	0.594	0.167	1.60851e-298	EP.12	MGP
0	1.65555	0.892	0.321	0	EP.12	TPPP3
0	1.6445	0.897	0.19	0	EP.12	C20orf85
0	1.6264	0.89	0.196	0	EP.12	C9orf24
2.51631e-58	1.57006	0.153	0.045	7.21855e-54	EP.12	MSMB
2.36682e-234	1.55751	0.405	0.094	6.7897e-230	EP.12	CXCL1
0	1.54048	0.841	0.177	0	EP.12	C1orf194
3.8743e-110	1.53785	0.17	0.035	1.11142e-105	EP.12	BPIFA1
0	1.53101	0.84	0.181	0	EP.12	SNTN
0	1.52949	0.903	0.218	0	EP.12	RSPH1
0	1.52754	0.825	0.178	0	EP.12	FAM183A
2.70629e-307	1.52014	0.81	0.302	7.76354e-303	EP.12	GSTA1
0	1.51753	0.832	0.161	0	EP.12	TMEM190
5.67013e-84	1.45925	0.194	0.054	1.62659e-79	EP.12	CCL20
6.70556e-136	1.45875	0.305	0.082	1.92362e-131	EP.12	SAA1
4.34534e-268	1.45865	0.926	0.638	1.24655e-263	EP.12	TUBB4B
0	1.41641	0.842	0.176	0	EP.12	DNAAF1
0	1.40515	0.662	0.14	0	EP.12	AL357093.2
0	1.40168	0.823	0.226	0	EP.12	C5orf49
0	1.38275	0.77	0.172	0	EP.12	ZMYND10
0	1.37817	0.993	0.501	0	EP.12	SCGB3A1
1.79586e-273	1.36886	0.865	0.406	5.15177e-269	EP.12	TSPAN1
0	1.36789	0.86	0.176	0	EP.12	C11orf88
0	1.35896	0.742	0.152	0	EP.12	CCDC78
0	1.33609	0.776	0.199	0	EP.12	C9orf116
0	1.3219	0.753	0.154	0	EP.12	FAM92B
0	1.31724	0.821	0.257	0	EP.12	PIFO
4.98109e-261	1.31128	0.87	0.447	1.42893e-256	EP.12	CETN2
0	1.30757	0.741	0.17	0	EP.12	DYNLRB2
0	1.30551	0.341	0.041	0	EP.12	LTF
3.13241e-271	1.30505	0.821	0.361	8.98594e-267	EP.12	MORN2
0	1.30216	0.811	0.176	0	EP.12	HYDIN
0	1.29684	0.811	0.2	0	EP.12	CCDC146
0	1.2897	0.81	0.169	0	EP.12	ERICH3
0	1.2843	0.763	0.16	0	EP.12	CAPSL
6.78267e-224	1.28039	0.831	0.424	1.94575e-219	EP.12	TUBA1A
0	1.26137	0.848	0.204	0	EP.12	LRRIQ1
2.77551e-215	1.25329	0.41	0.101	7.96211e-211	EP.12	GSTA2
0	1.24982	0.762	0.17	0	EP.12	CFAP53
0	1.24361	0.783	0.197	0	EP.12	SPAG17
0	1.21683	0.825	0.181	0	EP.12	CCDC170
0	1.21422	0.72	0.175	0	EP.12	AC007906.2
3.96332e-126	1.19944	0.252	0.062	1.13696e-121	EP.12	SAA2
0	1.18423	0.732	0.151	0	EP.12	ROPN1L
0	1.17684	0.785	0.246	0	EP.12	RP1
0	1.17671	0.733	0.225	0	EP.12	FAM229B
0	1.17623	0.75	0.152	0	EP.12	ECRG4
2.54003e-47	4.99072	0.122	0.028	7.28658e-43	EP.13	HBB
0	4.25419	0.733	0.075	0	EP.13	KRT17
0	4.14758	0.61	0.097	0	EP.13	S100A2
0	3.54345	0.652	0.164	0	EP.13	KRT15
0	3.11598	0.193	0.005	0	EP.13	MMP10
0	3.04859	0.741	0.234	0	EP.13	MT1X
1.39788e-136	3.01155	0.765	0.458	4.01009e-132	EP.13	MT2A
0	2.98459	0.584	0.005	0	EP.13	KRT5
0	2.73381	0.587	0.056	0	EP.13	MIR205HG
9.22256e-81	2.37759	0.676	0.434	2.64567e-76	EP.13	MT1E
1.20481e-213	2.26522	0.229	0.026	3.45625e-209	EP.13	MT1M
0	1.98193	0.435	0.03	0	EP.13	IL33
3.09271e-305	1.88039	0.572	0.125	8.87207e-301	EP.13	SERPINF1
5.15107e-86	1.81135	0.61	0.367	1.47769e-81	EP.13	F3
6.21889e-228	1.77758	0.693	0.216	1.78401e-223	EP.13	DST
8.24622e-120	1.743	0.114	0.012	2.36559e-115	EP.13	MT1A
3.64948e-52	1.62545	0.172	0.047	1.04693e-47	EP.13	CCL2
1.45799e-56	1.61867	0.565	0.368	4.18253e-52	EP.13	SFN
1.24733e-37	1.60366	0.617	0.416	3.57822e-33	EP.13	TIMP1
7.1339e-95	1.58143	0.663	0.385	2.0465e-90	EP.13	IER3
1.55882e-77	1.56922	0.137	0.024	4.4718e-73	EP.13	MMP1
2.81412e-118	1.52501	0.702	0.37	8.07287e-114	EP.13	ADIRF
1.34362e-87	1.50076	0.652	0.378	3.85444e-83	EP.13	ID1
3.75192e-141	1.48926	0.608	0.246	1.07631e-136	EP.13	ITGA2
9.44233e-79	1.47931	0.113	0.017	2.70872e-74	EP.13	SPARCL1
1.38177e-114	1.47109	0.36	0.097	3.96388e-110	EP.13	CXCL1
7.69445e-228	1.41192	0.434	0.088	2.20731e-223	EP.13	TCF4
6.24767e-33	1.38956	0.586	0.446	1.79227e-28	EP.13	EPAS1
1.99682e-67	1.37471	0.627	0.434	5.72828e-63	EP.13	ZFP36L2
1.71875e-24	1.36128	0.164	0.068	4.93057e-20	EP.13	TAGLN
8.34463e-31	1.36091	0.5	0.379	2.39382e-26	EP.13	TNFRSF12A
1.90966e-60	1.33412	0.735	0.625	5.47823e-56	EP.13	TSC22D1
5.97411e-98	1.32839	0.321	0.092	1.71379e-93	EP.13	CALD1
9.21551e-269	1.31779	0.474	0.093	2.64365e-264	EP.13	FHL2
2.30195e-124	1.29061	0.536	0.208	6.6036e-120	EP.13	CLDN1
2.74293e-16	1.28919	0.417	0.338	7.86863e-12	EP.13	DDIT4
1.02759e-54	1.2572	0.295	0.107	2.94785e-50	EP.13	CXCL8
3.71318e-47	1.25488	0.378	0.185	1.0652e-42	EP.13	LGALS1
6.84272e-140	1.22772	0.468	0.15	1.96297e-135	EP.13	LTBP4
1.94387e-39	1.21532	0.113	0.028	5.57639e-35	EP.13	AKAP12
1.16729e-78	1.20767	0.837	0.771	3.34861e-74	EP.13	KRT19
0	1.20644	0.324	0.016	0	EP.13	TP63
0	1.16699	0.34	0.003	0	EP.13	DSC3
6.10892e-86	1.16257	0.506	0.24	1.75247e-81	EP.13	IFI16
2.16895e-70	1.15826	0.617	0.39	6.22206e-66	EP.13	EGFR
1.54636e-56	1.1569	0.315	0.125	4.43605e-52	EP.13	PHLDA1
1.2971e-24	1.15248	0.351	0.221	3.72098e-20	EP.13	C1R
4.64431e-81	1.15073	0.628	0.388	1.33231e-76	EP.13	LIMA1
4.79624e-121	1.15	0.304	0.075	1.3759e-116	EP.13	EMP3
7.66627e-63	1.14809	0.661	0.467	2.19922e-58	EP.13	ETS2
0	3.95051	0.914	0.054	0	EP.14	CENPF
0	2.79072	0.829	0.007	0	EP.14	MKI67
0	2.69555	0.714	0.052	0	EP.14	PTTG1
0	2.68942	0.788	0.021	0	EP.14	TOP2A
5.08188e-217	2.62381	0.947	0.244	1.45784e-212	EP.14	STMN1
0	2.41114	0.682	0.013	0	EP.14	NUSAP1
3.0071e-136	2.32047	0.963	0.519	8.62646e-132	EP.14	H2AFZ
0	2.32012	0.624	0.038	0	EP.14	CCNB1
0	2.2825	0.698	0.007	0	EP.14	ASPM
0	2.24024	0.804	0.01	0	EP.14	BIRC5
1.29377e-175	2.23989	0.878	0.238	3.71143e-171	EP.14	HMGB2
0	2.18506	0.755	0.007	0	EP.14	TPX2
9.95669e-35	2.08705	0.755	0.486	2.85628e-30	EP.14	HIST1H4C
2.17974e-86	2.0531	0.947	0.593	6.25301e-82	EP.14	RAD21
0	1.96719	0.771	0.019	0	EP.14	PRC1
1.5798e-156	1.95257	0.616	0.11	4.53197e-152	EP.14	ATAD2
3.23327e-96	1.91354	0.927	0.57	9.27528e-92	EP.14	TUBA1B
3.92011e-62	1.82128	0.849	0.548	1.12456e-57	EP.14	ARL6IP1
1.16616e-62	1.7896	0.861	0.446	3.34536e-58	EP.14	TXNRD1
3.89762e-125	1.77167	0.792	0.253	1.11811e-120	EP.14	CKS1B
2.37121e-100	1.68027	0.971	0.648	6.80229e-96	EP.14	HMGN2
2.09176e-100	1.63401	0.98	0.772	6.00064e-96	EP.14	NUCKS1
0	1.62003	0.596	0.008	0	EP.14	HMMR
1.72147e-116	1.61634	0.992	0.828	4.93838e-112	EP.14	HMGB1
1.66396e-75	1.60799	0.918	0.473	4.7734e-71	EP.14	HMGB3
9.92768e-72	1.60387	0.861	0.462	2.84795e-67	EP.14	TUBB
5.38796e-38	1.57653	0.616	0.314	1.54565e-33	EP.14	AKR1C1
0	1.5698	0.641	0.004	0	EP.14	CEP55
0	1.52986	0.559	0.007	0	EP.14	CENPE
3.46998e-73	1.52888	0.91	0.519	9.95434e-69	EP.14	CCT5
0	1.52594	0.486	0.022	0	EP.14	AURKA
0	1.51612	0.576	0.008	0	EP.14	CDKN3
0	1.51539	0.592	0.052	0	EP.14	CKAP2
0	1.49623	0.461	0.007	0	EP.14	UBE2C
0	1.48122	0.596	0.008	0	EP.14	ANLN
0	1.46217	0.445	0.025	0	EP.14	PCLAF
1.13735e-169	1.44513	0.743	0.16	3.26271e-165	EP.14	DTYMK
1.21633e-112	1.42443	0.837	0.287	3.48928e-108	EP.14	TMPO
2.36549e-116	1.41186	1	0.95	6.78587e-112	EP.14	PTMA
2.06074e-81	1.39653	0.433	0.092	5.91164e-77	EP.14	MCM4
2.51187e-87	1.38006	0.906	0.54	7.20581e-83	EP.14	H2AFV
0	1.37289	0.514	0.031	0	EP.14	TK1
0	1.35071	0.506	0.007	0	EP.14	CDC20
4.22446e-299	1.34686	0.592	0.055	1.21187e-294	EP.14	KIF20B
3.51347e-44	1.34036	0.992	0.867	1.00791e-39	EP.14	RPS20
2.65175e-48	1.33395	0.865	0.527	7.60708e-44	EP.14	PRKDC
0	1.32362	0.531	0.007	0	EP.14	CCNB2
1.09812e-54	1.31672	0.58	0.2	3.15018e-50	EP.14	AKR1C2
3.41224e-81	1.31543	0.947	0.645	9.7887e-77	EP.14	DEK
9.13755e-305	1.30588	0.563	0.049	2.62129e-300	EP.14	LMNB1
0	7.15025	0.975	0.003	0	EP.15	TFF2
0	7.05288	0.975	0.014	0	EP.15	TFF1
0	5.12942	0.97	0.023	0	EP.15	LYZ
0	4.7392	0.77	0.063	0	EP.15	MUCL3
0	4.56428	0.99	0.15	0	EP.15	TSPAN8
0	4.4322	0.745	0.001	0	EP.15	REG4
0	4.36081	0.85	0.018	0	EP.15	MUC5AC
0	3.90613	0.965	0.074	0	EP.15	LGALS4
0	3.47459	0.93	0.071	0	EP.15	PSCA
5.21162e-211	3.0799	0.975	0.229	1.49506e-206	EP.15	CTSE
0	2.92154	0.23	0.005	0	EP.15	MUC6
9.9723e-117	2.86565	0.99	0.587	2.86076e-112	EP.15	TXNIP
3.4535e-88	2.8188	0.695	0.197	9.90704e-84	EP.15	CEACAM5
0	2.54073	0.935	0.036	0	EP.15	CAMK2N1
2.41957e-156	2.50404	0.955	0.284	6.94102e-152	EP.15	S100P
0	2.50249	0.88	0.022	0	EP.15	LINC01133
0	2.45369	0.535	0.005	0	EP.15	TCN1
0	2.43244	0.94	0.043	0	EP.15	CYP3A5
9.21306e-151	2.29182	0.645	0.106	2.64295e-146	EP.15	C15orf48
1.02905e-90	2.24323	1	0.771	2.95204e-86	EP.15	KRT19
7.48769e-175	2.19961	0.93	0.189	2.14799e-170	EP.15	CLDN18
8.6022e-135	2.18394	0.79	0.187	2.46771e-130	EP.15	APOL1
0	2.17443	0.87	0.093	0	EP.15	FAM3D
1.9892e-173	2.13325	0.94	0.227	5.70641e-169	EP.15	TESC
1.09458e-104	2.12524	0.975	0.564	3.14001e-100	EP.15	CYSTM1
0	2.11341	0.73	0.014	0	EP.15	ONECUT2
1.94014e-83	2.08881	1	0.923	5.56569e-79	EP.15	S100A6
9.47633e-95	2.08582	0.995	0.758	2.71848e-90	EP.15	MUC1
0	2.08449	0.725	0.034	0	EP.15	MUC13
2.16094e-86	2.07319	1	0.902	6.19908e-82	EP.15	B2M
7.24809e-117	2.05336	0.98	0.435	2.07926e-112	EP.15	ZFP36L2
0	2.03799	0.735	0.003	0	EP.15	ANXA10
1.15408e-107	2.03649	0.975	0.597	3.3107e-103	EP.15	TSPO
1.50935e-188	2.01506	0.645	0.086	4.32986e-184	EP.15	MUC3A
2.92842e-117	1.99965	0.98	0.416	8.40075e-113	EP.15	TIMP1
4.47747e-142	1.99246	0.87	0.221	1.28445e-137	EP.15	KLF2
1.72834e-137	1.98066	0.955	0.322	4.95808e-133	EP.15	MARCKSL1
4.80039e-160	1.97692	0.955	0.219	1.37709e-155	EP.15	PLAC8
0	1.96466	0.765	0.017	0	EP.15	GABRP
0	1.95516	0.88	0.004	0	EP.15	TM4SF5
3.64138e-80	1.95071	1	0.796	1.0446e-75	EP.15	HLA-C
0	1.95028	0.525	0.018	0	EP.15	UGT2B15
1.09128e-207	1.86238	0.775	0.117	3.13055e-203	EP.15	TMEM176B
7.23519e-107	1.8105	0.875	0.298	2.07556e-102	EP.15	PDZK1IP1
1.30718e-87	1.79831	0.98	0.49	3.74991e-83	EP.15	TM4SF1
4.50872e-96	1.79712	0.92	0.41	1.29342e-91	EP.15	CLTB
2.4542e-123	1.79255	0.96	0.389	7.04037e-119	EP.15	LIMA1
0	1.78752	0.73	0.068	0	EP.15	GCNT3
5.13362e-91	1.7871	0.91	0.412	1.47268e-86	EP.15	S100A16
7.78703e-125	1.75661	0.92	0.326	2.23387e-120	EP.15	VSIG2
8.7329e-83	3.58226	0.779	0.233	2.50521e-78	EP.16	AQP1
4.91394e-51	2.68057	0.617	0.208	1.40966e-46	EP.16	HPGD
1.78301e-71	2.26525	0.651	0.162	5.11491e-67	EP.16	TIMP3
6.13962e-78	2.21528	0.262	0.024	1.76127e-73	EP.16	MMP1
6.28989e-09	2.07822	0.262	0.128	0.000180438	EP.16	DMBT1
5.68746e-17	2.07043	0.356	0.152	1.63156e-12	EP.16	CRABP2
4.26554e-60	2.06354	0.248	0.029	1.22366e-55	EP.16	HMCN1
1.71861e-98	1.90654	0.953	0.266	4.93018e-94	EP.16	SPINK1
2.28779e-20	1.87802	0.591	0.378	6.56297e-16	EP.16	RASD1
2.82329e-69	1.81648	0.215	0.019	8.09918e-65	EP.16	SHISA3
3.29199e-17	1.68547	0.597	0.414	9.44374e-13	EP.16	MTRNR2L8
3.65015e-28	1.61618	0.819	0.579	1.04712e-23	EP.16	CEACAM6
1.16619e-48	1.61103	0.96	0.558	3.34546e-44	EP.16	SCGB3A2
1.83469e-11	1.58811	0.544	0.442	5.26318e-07	EP.16	PLS3
1.79746e-08	1.51306	0.376	0.245	0.000515637	EP.16	APOD
5.78239e-15	1.47841	0.577	0.418	1.6588e-10	EP.16	TIMP1
5.3309e-12	1.45848	0.57	0.452	1.52927e-07	EP.16	FOSB
6.13855e-09	1.44333	0.383	0.237	0.000176097	EP.16	AQP5
4.45895e-19	1.43765	0.174	0.039	1.27914e-14	EP.16	CDH11
1.96279e-28	1.4375	0.96	0.924	5.63066e-24	EP.16	S100A6
3.5258e-17	1.42182	0.792	0.807	1.01144e-12	EP.16	KRT8
5.72993e-48	1.41492	0.953	0.894	1.64374e-43	EP.16	RPL37
4.5069e-07	1.35453	0.235	0.122	0.0129289	EP.16	MFSD4A
4.2711e-23	1.34045	0.174	0.033	1.22525e-18	EP.16	SLC1A7
3.55754e-07	1.32917	0.43	0.314	0.0102055	EP.16	LRRK2
1.00786e-47	1.32689	0.953	0.892	2.89125e-43	EP.16	RPL39
1.9143e-08	1.31786	0.221	0.1	0.000549154	EP.16	IGFBP6
7.91387e-16	1.27562	0.134	0.028	2.27025e-11	EP.16	IL37
1.20735e-20	1.25147	0.852	0.837	3.46352e-16	EP.16	KRT18
8.8701e-07	1.21568	0.195	0.092	0.0254457	EP.16	LFNG
1.67093e-26	1.20061	0.872	0.713	4.7934e-22	EP.16	SLC34A2
4.19734e-14	1.17378	0.664	0.535	1.20409e-09	EP.16	LPCAT1
4.72145e-10	1.15985	0.685	0.673	1.35444e-05	EP.16	SOX4
2.59869e-33	1.14137	0.94	0.859	7.45485e-29	EP.16	WFDC2
7.89092e-09	1.11347	0.517	0.392	0.000226367	EP.16	HLA-DRB5
5.80511e-34	1.1031	0.94	0.645	1.66531e-29	EP.16	RNASE1
3.64666e-36	1.06981	0.973	0.732	1.04612e-31	EP.16	SFTPB
3.48561e-11	1.02405	0.134	0.036	9.99916e-07	EP.16	NMNAT2
2.93988e-10	0.976002	0.691	0.762	8.43365e-06	EP.16	EEF2
4.60627e-08	0.957189	0.597	0.514	0.0013214	EP.16	TCIM
2.49534e-17	0.881349	0.805	0.673	7.15839e-13	EP.16	MTRNR2L12
5.94336e-15	0.842039	0.812	0.681	1.70497e-10	EP.16	PIGR
6.5346e-21	0.84159	0.94	0.897	1.87458e-16	EP.16	RPL37A
1.33372e-06	0.840802	0.698	0.69	0.0382605	EP.16	KRT7
4.14504e-09	0.784408	0.738	0.775	0.000118909	EP.16	ZFP36L1
4.9211e-26	0.772382	0.966	0.774	1.41171e-21	EP.16	CD74
3.8239e-10	0.723683	0.799	0.874	1.09696e-05	EP.16	CALM2
1.3106e-10	0.71721	0.758	0.811	3.75973e-06	EP.16	RPL36A
1.40727e-07	0.716236	0.141	0.409	0.00403704	EP.16	BIRC6
6.46686e-08	0.713845	0.732	0.81	0.00185515	EP.16	MIF
2.04218e-114	3.64536	1	0.208	5.85842e-110	EP.17	SFTPC
1.99686e-91	3.30831	1	0.29	5.7284e-87	EP.17	SFTPA1
3.29981e-250	3.24227	1	0.09	9.46617e-246	EP.17	HHIP
7.3247e-93	2.8716	0.96	0.232	2.10124e-88	EP.17	CXCL2
1.13995e-77	2.84363	1	0.323	3.27017e-73	EP.17	SFTPA2
3.96496e-78	2.51931	1	0.336	1.13743e-73	EP.17	SFTPD
7.58026e-62	2.48848	0.98	0.373	2.17455e-57	EP.17	DUSP6
2.11339e-74	2.27006	0.97	0.29	6.06269e-70	EP.17	NNMT
1.57761e-102	2.24602	1	0.237	4.52569e-98	EP.17	LAMP3
1.36172e-219	2.13096	0.99	0.097	3.90637e-215	EP.17	CA2
4.0519e-56	2.12692	0.96	0.424	1.16237e-51	EP.17	EGR1
1.99314e-73	2.10477	0.99	0.313	5.71773e-69	EP.17	LRRK2
7.61476e-56	2.03564	0.98	0.526	2.18445e-51	EP.17	ZFP36
5.80032e-59	1.98024	0.455	0.063	1.66394e-54	EP.17	FGG
1.70404e-103	1.98003	1	0.22	4.88837e-99	EP.17	ACSL4
9.41272e-77	1.97736	0.99	0.311	2.70023e-72	EP.17	ABCA3
1.62161e-100	1.95553	1	0.23	4.6519e-96	EP.17	MFSD2A
2.98455e-81	1.8963	0.98	0.228	8.56176e-77	EP.17	C11orf96
9.02544e-74	1.85144	0.99	0.279	2.58913e-69	EP.17	WIF1
1.30646e-51	1.84708	0.99	0.679	3.74784e-47	EP.17	NFKBIA
1.26122e-86	1.82327	0.99	0.247	3.61805e-82	EP.17	PEBP4
4.86497e-82	1.81975	0.99	0.26	1.39561e-77	EP.17	ID4
4.5725e-56	1.81747	1	0.636	1.31171e-51	EP.17	DBI
2.98498e-53	1.73081	0.98	0.452	8.56301e-49	EP.17	FOSB
7.48781e-81	1.68779	0.743	0.13	2.14803e-76	EP.17	AZGP1
2.36393e-45	1.6844	1	0.722	6.7814e-41	EP.17	CTSH
8.04274e-83	1.66786	0.99	0.222	2.30722e-78	EP.17	FABP5
5.50436e-66	1.66039	0.931	0.258	1.57904e-61	EP.17	SOCS3
2.9598e-226	1.62724	0.941	0.081	8.49078e-222	EP.17	CPB2
1.70507e-96	1.61002	0.822	0.127	4.89132e-92	EP.17	DMBT1
2.78114e-43	1.56005	0.99	0.687	7.97827e-39	EP.17	FOS
1.47532e-62	1.54985	1	0.329	4.23224e-58	EP.17	C4BPA
8.36495e-47	1.54564	1	0.756	2.39965e-42	EP.17	NPC2
3.91736e-194	1.54135	0.96	0.1	1.12377e-189	EP.17	KIAA1324L
1.27473e-59	1.53933	1	0.331	3.65683e-55	EP.17	C3
4.86844e-46	1.53769	1	0.629	1.39661e-41	EP.17	NAPSA
1.48908e-49	1.50856	1	0.733	4.27172e-45	EP.17	SFTPB
2.18106e-45	1.48441	0.96	0.512	6.25681e-41	EP.17	JUNB
1.45992e-53	1.4784	0.97	0.364	4.18806e-49	EP.17	NR4A1
3.63357e-44	1.47042	0.98	0.54	1.04236e-39	EP.17	SOD2
7.02708e-282	1.46585	0.911	0.06	2.01586e-277	EP.17	CD36
8.51399e-96	1.45902	0.96	0.187	2.44241e-91	EP.17	PLA2G1B
4.52862e-38	1.45349	0.96	0.559	1.29912e-33	EP.17	IER2
6.66573e-62	1.43755	0.99	0.337	1.9122e-57	EP.17	MID1IP1
5.09951e-41	1.43365	1	0.713	1.4629e-36	EP.17	SLC34A2
2.45122e-78	1.42973	0.99	0.258	7.03181e-74	EP.17	CACNA2D2
1.8445e-52	1.3884	0.871	0.255	5.29133e-48	EP.17	ID2
4.93917e-49	1.38206	1	0.512	1.4169e-44	EP.17	SELENOP
0	1.36476	0.713	0.03	0	EP.17	AGTR2
6.81359e-52	1.34418	0.99	0.416	1.95461e-47	EP.17	DRAM1
6.8003e-100	3.76494	1	0.208	1.9508e-95	EP.18	SFTPC
5.60847e-73	2.92638	1	0.29	1.6089e-68	EP.18	SFTPA1
1.42229e-64	2.66772	1	0.323	4.08011e-60	EP.18	SFTPA2
2.32423e-72	2.25623	0.989	0.279	6.66752e-68	EP.18	WIF1
5.07142e-65	2.20593	0.92	0.228	1.45484e-60	EP.18	C11orf96
1.7881e-42	2.17081	1	0.588	5.12953e-38	EP.18	TXNIP
3.75032e-83	2.0707	1	0.238	1.07585e-78	EP.18	LAMP3
3.37866e-41	1.96256	0.931	0.373	9.69235e-37	EP.18	DUSP6
7.24905e-60	1.9585	1	0.313	2.07953e-55	EP.18	LRRK2
4.17139e-135	1.94132	0.851	0.09	1.19665e-130	EP.18	HHIP
7.96385e-56	1.92716	1	0.336	2.28459e-51	EP.18	SFTPD
9.24846e-87	1.78898	1	0.191	2.65311e-82	EP.18	CLDN18
3.61737e-72	1.77503	0.943	0.231	1.03771e-67	EP.18	MFSD2A
7.15643e-129	1.74033	0.736	0.072	2.05296e-124	EP.18	TTN
3.2764e-76	1.72259	0.851	0.177	9.39902e-72	EP.18	ETV5
1.20863e-68	1.71817	0.977	0.247	3.46718e-64	EP.18	PEBP4
3.83097e-44	1.67337	0.92	0.311	1.09899e-39	EP.18	AREG
3.68199e-57	1.67319	0.989	0.311	1.05625e-52	EP.18	ABCA3
5.80591e-50	1.61133	0.989	0.331	1.66554e-45	EP.18	C3
1.06685e-40	1.61074	1	0.757	3.06047e-36	EP.18	NPC2
5.47346e-49	1.60695	0.954	0.29	1.57017e-44	EP.18	NNMT
2.52931e-40	1.58267	1	0.629	7.25582e-36	EP.18	NAPSA
3.69967e-32	1.49483	0.736	0.232	1.06132e-27	EP.18	CXCL2
4.74011e-113	1.46094	0.805	0.098	1.3598e-108	EP.18	CA2
9.94431e-62	1.45463	0.954	0.234	2.85272e-57	EP.18	AQP1
2.0413e-71	1.45439	0.954	0.22	5.85588e-67	EP.18	ACSL4
8.58018e-44	1.37868	0.954	0.355	2.4614e-39	EP.18	LDLR
6.95676e-35	1.37392	0.874	0.324	1.99569e-30	EP.18	ZDHHC3
5.84237e-195	1.35632	0.828	0.061	1.676e-190	EP.18	CD36
8.46187e-44	1.34817	0.966	0.329	2.42746e-39	EP.18	C4BPA
4.81809e-36	1.34228	1	0.733	1.38216e-31	EP.18	SFTPB
5.9907e-35	1.33827	0.851	0.318	1.71855e-30	EP.18	MSMO1
1.61009e-55	1.32594	0.931	0.222	4.61886e-51	EP.18	FABP5
7.97388e-62	1.30987	0.759	0.148	2.28747e-57	EP.18	BMP2
1.21224e-73	1.29764	0.782	0.141	3.47756e-69	EP.18	LGALSL
1.04299e-82	1.24302	0.897	0.157	2.99203e-78	EP.18	NRGN
4.05288e-30	1.24278	0.989	0.635	1.16265e-25	EP.18	AKAP13
1.19651e-30	1.22676	0.977	0.636	3.43243e-26	EP.18	DBI
1.39647e-47	1.21446	0.908	0.271	4.00606e-43	EP.18	ALPL
5.20713e-185	1.20164	0.713	0.047	1.49377e-180	EP.18	CCDC141
9.1434e-27	1.19284	0.506	0.128	2.62297e-22	EP.18	DMBT1
1.32976e-48	1.19136	0.816	0.22	3.81468e-44	EP.18	SOD3
8.9998e-30	1.17162	0.966	0.527	2.58177e-25	EP.18	ZFP36
6.25954e-53	1.16258	0.943	0.258	1.79568e-48	EP.18	CACNA2D2
1.0378e-44	1.15618	0.954	0.312	2.97714e-40	EP.18	C2
1.29923e-35	1.15473	0.92	0.418	3.72709e-31	EP.18	TMEM245
2.97046e-33	1.14146	0.839	0.304	8.52136e-29	EP.18	TRIB1
1.73983e-30	1.14014	1	0.758	4.99104e-26	EP.18	MUC1
9.17887e-74	1.11906	0.828	0.146	2.63314e-69	EP.18	CRTAC1
2.22073e-39	1.10809	0.954	0.353	6.3706e-35	EP.18	CD44
3.5355e-98	3.81525	0.989	0.208	1.01423e-93	EP.19	SFTPC
3.13545e-77	3.2328	1	0.29	8.99466e-73	EP.19	SFTPA1
6.72381e-80	3.20664	0.943	0.232	1.92886e-75	EP.19	CXCL2
2.3366e-68	2.94473	1	0.323	6.70299e-64	EP.19	SFTPA2
8.93829e-103	2.3522	0.621	0.063	2.56413e-98	EP.19	FGG
3.17481e-90	2.32278	0.609	0.071	9.10757e-86	EP.19	CXCL3
5.45697e-57	2.24428	0.931	0.29	1.56544e-52	EP.19	NNMT
3.72099e-54	2.21264	0.851	0.228	1.06744e-49	EP.19	C11orf96
7.25549e-49	2.174	0.989	0.636	2.08138e-44	EP.19	DBI
2.04984e-66	2.09423	0.931	0.222	5.88038e-62	EP.19	FABP5
2.58287e-56	2.01929	1	0.336	7.40949e-52	EP.19	SFTPD
2.61763e-46	1.97334	1	0.757	7.5092e-42	EP.19	NPC2
1.13425e-72	1.95781	0.954	0.238	3.25381e-68	EP.19	LAMP3
3.35672e-49	1.94039	0.632	0.127	9.62944e-45	EP.19	DMBT1
4.91991e-56	1.9198	0.954	0.311	1.41137e-51	EP.19	ABCA3
2.04955e-81	1.84163	0.678	0.091	5.87954e-77	EP.19	HHIP
1.07357e-44	1.83665	1	0.629	3.07976e-40	EP.19	NAPSA
6.64445e-119	1.7171	0.816	0.098	1.90609e-114	EP.19	CA2
5.31222e-38	1.71342	0.885	0.313	1.52392e-33	EP.19	LRRK2
4.18716e-62	1.67097	0.885	0.231	1.20117e-57	EP.19	MFSD2A
3.90303e-47	1.60693	0.977	0.331	1.11966e-42	EP.19	C3
8.25662e-29	1.58261	0.379	0.072	2.36858e-24	EP.19	TTN
1.76308e-37	1.49887	0.989	0.618	5.05774e-33	EP.19	SFTA2
6.30525e-46	1.46388	0.805	0.22	1.80879e-41	EP.19	ACSL4
1.50654e-31	1.45345	1	0.679	4.32182e-27	EP.19	NFKBIA
1.56463e-86	1.44727	0.77	0.118	4.48847e-82	EP.19	RASGRF1
9.66697e-29	1.42091	0.793	0.311	2.77316e-24	EP.19	AREG
3.47022e-22	1.40708	0.644	0.26	9.95501e-18	EP.19	ID4
7.33527e-27	1.32527	0.874	0.373	2.10427e-22	EP.19	DUSP6
2.65468e-45	1.30235	0.747	0.187	7.61548e-41	EP.19	PLA2G1B
1.95344e-26	1.286	1	0.713	5.60383e-22	EP.19	SLC34A2
1.63418e-38	1.27554	0.931	0.329	4.68797e-34	EP.19	C4BPA
3.9915e-33	1.27314	1	0.801	1.14504e-28	EP.19	CYB5A
3.20075e-46	1.25614	0.816	0.236	9.18199e-42	EP.19	NTN4
6.24528e-31	1.23502	0.862	0.364	1.79158e-26	EP.19	NR4A1
1.09704e-30	1.22152	1	0.648	3.14708e-26	EP.19	HLA-DRB1
1.2075e-55	1.22035	0.828	0.198	3.46396e-51	EP.19	KCNJ15
1.33818e-65	1.21709	0.609	0.091	3.83884e-61	EP.19	CHI3L2
7.64434e-38	1.21347	0.874	0.312	2.19293e-33	EP.19	C2
4.96765e-55	1.20561	0.724	0.146	1.42507e-50	EP.19	CRTAC1
1.19414e-35	1.1733	0.759	0.231	3.42562e-31	EP.19	RGS16
4.36856e-32	1.17037	0.805	0.321	1.25321e-27	EP.19	FGGY
5.85848e-29	1.16909	0.966	0.566	1.68062e-24	EP.19	SELENBP1
3.92664e-62	1.16717	0.655	0.113	1.12644e-57	EP.19	COLEC12
3.30684e-31	1.11499	0.862	0.335	9.48633e-27	EP.19	SCD
1.12754e-26	1.11163	0.943	0.527	3.23456e-22	EP.19	ZFP36
3.38559e-45	1.10835	0.69	0.158	9.71225e-41	EP.19	NRGN
8.22741e-23	1.08637	0.736	0.318	2.3602e-18	EP.19	MSMO1
8.3084e-154	1.07495	0.667	0.051	2.38343e-149	EP.19	APOC1
2.41414e-17	1.03836	0.839	0.515	6.92544e-13	EP.19	GADD45B
2.34361e-225	3.6045	0.678	0.037	6.72311e-221	EP.20	BPIFA1
1.75195e-62	3.10541	0.586	0.097	5.02583e-58	EP.20	MUC5B
1.468e-28	3.06794	0.471	0.128	4.21125e-24	EP.20	DMBT1
3.06391e-11	2.31223	0.31	0.115	8.78944e-07	EP.20	IRAK3
3.39783e-50	2.30188	0.414	0.056	9.74736e-46	EP.20	CCL20
4.39138e-15	1.89728	0.563	0.29	1.25976e-10	EP.20	NNMT
2.2292e-09	1.81989	0.333	0.148	6.39492e-05	EP.20	S100A9
1.54822e-14	1.74472	0.701	0.514	4.44138e-10	EP.20	TCIM
1.04662e-09	1.67066	0.345	0.148	3.00245e-05	EP.20	EDN1
5.24899e-16	1.66122	0.345	0.1	1.50578e-11	EP.20	CXCL1
9.85476e-07	1.59186	0.609	0.667	0.0282703	EP.20	PKM
2.91821e-13	1.44611	0.747	0.746	8.37146e-09	EP.20	GAPDH
1.77884e-07	1.28169	0.678	0.763	0.00510296	EP.20	TAGLN2
3.07267e-09	1.1811	0.759	0.822	8.81456e-05	EP.20	ATP1B1
3.88831e-07	1.14448	0.126	0.033	0.0111544	EP.20	B3GNT6
1.51214e-72	1.12193	0.103	0.003	4.33787e-68	EP.20	SPINK4
0	1.06804	0.103	0	0	EP.20	MUC2
3.7926e-07	1.01742	0.724	0.751	0.0108798	EP.20	PDIA3
4.68372e-10	0.951134	0.851	0.629	1.34362e-05	EP.20	NAPSA
2.16854e-16	0.948046	0.103	0.011	6.22089e-12	EP.20	PAX7
8.44483e-07	0.855298	0.736	0.736	0.0242257	EP.20	JUN
5.41267e-10	0.691268	0.92	0.95	1.55273e-05	EP.20	PTMA
1.32837e-09	0.63762	0.977	0.733	3.81069e-05	EP.20	SFTPB
6.85002e-08	0.55696	0.161	0.564	0.00196506	EP.20	SF1
6.33787e-07	0.544168	0.115	0.435	0.0181814	EP.20	PPP2R5E
6.44503e-07	0.479102	0.115	0.427	0.0184889	EP.20	CD302
1.26038e-08	0.477491	0.126	0.517	0.000361564	EP.20	2024-03-06
9.78691e-07	0.458205	0.069	0.35	0.0280757	EP.20	CAMLG
1.17109e-06	0.453445	0.115	0.411	0.0335951	EP.20	MPST
3.84023e-07	0.439939	0.126	0.468	0.0110165	EP.20	EFCAB14
5.21579e-07	0.409899	0.149	0.505	0.0149625	EP.20	BOD1L1
8.69396e-07	0.360422	0.172	0.527	0.0249404	EP.20	TNRC6B
1.0478e-06	0.354522	0.115	0.432	0.0300581	EP.20	TRIM8
5.54087e-07	0.349939	0.161	0.519	0.0158951	EP.20	CHMP3
1.6787e-06	0.328396	0.092	0.381	0.0481569	EP.20	PAIP1
2.81959e-07	0.3268	0.126	0.462	0.00808857	EP.20	BRD7
1.54038e-07	0.326253	0.184	0.559	0.0044189	EP.20	PGRMC1
1.38698e-06	0.321319	0.08	0.367	0.0397884	EP.20	NPTN
6.59636e-07	0.318674	0.092	0.381	0.018923	EP.20	ARID5B
1.20685e-06	0.31602	0.103	0.394	0.034621	EP.20	TAOK1
3.98159e-07	0.312338	0.069	0.364	0.011422	EP.20	UBA1
3.48361e-08	0.307918	0.126	0.486	0.000999342	EP.20	NBEAL1
7.86071e-07	0.30767	0.149	0.492	0.02255	EP.20	SYNCRIP
7.77054e-07	0.306443	0.172	0.518	0.0222914	EP.20	NDFIP1
1.7537e-07	0.295563	0.069	0.375	0.00503083	EP.20	CDK13
1.62186e-07	0.286247	0.149	0.512	0.00465264	EP.20	POLR1D
1.53908e-06	0.286034	0.092	0.377	0.0441515	EP.20	EP300
6.09016e-07	0.280777	0.08	0.379	0.0174709	EP.20	TTC19
5.17534e-08	0.276266	0.08	0.398	0.00148465	EP.20	SRSF6
9.25011e-08	0.275985	0.149	0.516	0.00265358	EP.20	SEC63
1.8301e-41	3.69062	1	0.209	5.25002e-37	EP.21	SFTPC
3.26349e-32	3.61795	1	0.324	9.36199e-28	EP.21	SFTPA2
1.13547e-34	3.5668	1	0.291	3.25731e-30	EP.21	SFTPA1
4.15769e-29	2.76199	1	0.336	1.19272e-24	EP.21	SFTPD
1.50755e-72	2.47135	0.943	0.091	4.32471e-68	EP.21	HHIP
1.25267e-36	2.38674	1	0.238	3.59353e-32	EP.21	LAMP3
3.95213e-25	1.92171	0.971	0.312	1.13375e-20	EP.21	ABCA3
2.28987e-26	1.89114	0.971	0.28	6.56894e-22	EP.21	WIF1
2.92122e-20	1.82477	0.829	0.229	8.3801e-16	EP.21	C11orf96
6.06906e-20	1.80154	0.914	0.314	1.74103e-15	EP.21	LRRK2
3.41008e-39	1.75769	1	0.176	9.7825e-35	EP.21	RPS4Y1
1.04596e-29	1.69918	1	0.248	3.00055e-25	EP.21	PEBP4
5.40561e-19	1.64419	1	0.636	1.55071e-14	EP.21	DBI
1.0909e-18	1.58653	1	0.566	3.12945e-14	EP.21	SELENBP1
5.34465e-17	1.55674	1	0.527	1.53322e-12	EP.21	ZFP36
4.094e-20	1.54894	0.857	0.233	1.17445e-15	EP.21	CXCL2
4.42025e-12	1.51782	0.857	0.374	1.26804e-07	EP.21	DUSP6
1.48556e-15	1.46879	1	0.629	4.26163e-11	EP.21	NAPSA
2.44595e-20	1.45813	1	0.331	7.01669e-16	EP.21	C3
1.7314e-22	1.43984	0.857	0.231	4.96687e-18	EP.21	MFSD2A
4.00993e-49	1.43301	0.829	0.099	1.15033e-44	EP.21	CA2
4.04312e-09	1.37062	0.629	0.259	0.000115985	EP.21	SOCS3
2.74395e-23	1.36877	0.857	0.221	7.87158e-19	EP.21	ACSL4
2.22826e-28	1.36224	1	0.223	6.3922e-24	EP.21	FABP5
9.12393e-15	1.36088	1	0.757	2.61738e-10	EP.21	NPC2
6.05114e-37	1.30245	0.943	0.178	1.73589e-32	EP.21	ETV5
6.27818e-28	1.30191	0.686	0.119	1.80102e-23	EP.21	RASGRF1
1.48998e-37	1.2782	0.629	0.072	4.27432e-33	EP.21	TTN
1.40873e-53	1.19685	0.657	0.059	4.04123e-49	EP.21	BMP1
4.534e-13	1.19513	1	0.733	1.30067e-08	EP.21	SFTPB
3.25397e-16	1.19369	0.943	0.434	9.33466e-12	EP.21	CAT
3.91472e-11	1.18178	0.771	0.291	1.12302e-06	EP.21	NNMT
1.88025e-12	1.15948	0.514	0.128	5.39388e-08	EP.21	DMBT1
4.17481e-20	1.15861	0.857	0.231	1.19763e-15	EP.21	RGS16
5.00916e-17	1.12948	0.971	0.33	1.43698e-12	EP.21	C4BPA
8.74331e-08	1.12852	0.743	0.381	0.00250819	EP.21	ID1
1.07773e-29	1.12381	0.971	0.192	3.0917e-25	EP.21	CLDN18
9.90433e-10	1.12281	0.971	0.679	2.84125e-05	EP.21	NFKBIA
3.83306e-45	1.11857	0.714	0.08	1.09959e-40	EP.21	HHIP-AS1
3.93621e-22	1.10979	0.686	0.144	1.12918e-17	EP.21	SPRY4
9.78028e-20	1.10286	0.829	0.237	2.80567e-15	EP.21	NTN4
8.43986e-38	1.08664	0.714	0.094	2.42114e-33	EP.21	LRRC36
3.6096e-21	1.08413	0.8	0.199	1.03548e-16	EP.21	KCNJ15
6.77947e-12	1.08331	1	0.723	1.94483e-07	EP.21	CTSH
7.55534e-12	1.07824	0.771	0.319	2.1674e-07	EP.21	MSMO1
2.90185e-17	1.07712	0.829	0.259	8.32454e-13	EP.21	CACNA2D2
1.66651e-48	1.07325	0.371	0.021	4.78071e-44	EP.21	AC105206.1
1.1971e-24	1.06436	0.714	0.142	3.43413e-20	EP.21	LGALSL
3.72864e-23	1.0528	0.571	0.092	1.06964e-18	EP.21	CHI3L2
8.15743e-12	1.05058	1	0.626	2.34012e-07	EP.21	TSC22D1

## Sheet: S4
Supplementary Table S4. Gene signatures used for score calculation
	Score	Genes	Reference
Epithelial cells
	AT2-like	LAMP3, SFTPA2, SFTPC, SFTPD, ETV5, PGC
	Club-like	BPIFB1, SCGB1A1, LCN2, CYP2F1, KLK11
T cells
	Cytotoxisity	PRF1, IFNG, GNLY, NKG7, GZMB, GZMA, GZMH, KLRK1, KLRB1, KLRD1, CTSW, CST7	PMID: 29942094
	Exhaustion CD4	CXCL13, PDCD1, ALOX5AP, FKBP5, RBPJ, NR3C1, ID2, ITM2A, CCL4, LRMP, RNF19A, MTHFD2, IFNG, YWHAQ, BHLHE40-AS1, SMCO4, RGS2, RGS1, IL6ST, TOX, BTLA, CD200, ZBED2, TNFSF8, CTLA4, LINC00892, SNX9, COTL1, ITPR1, DUSP4, MYO7A, NAP1L4, IL21, LIMS1, CREG1, SRGN, DTHD1, PTPN13, TMEM243	PMID: 29942094
	Exhaustion CD8	HAVCR2, CXCL13, CCL3, SIRPG, IFNG, TIGIT, GZMB, PDCD1, PARK7, TNFRSF9, ACP5, CTLA4, RBPJ, MIR155, CXCR6, CD27, FKBP1A, BST2, TPI1, MIR155HG, PTTG1, CD63, SAMSN1, RGS1, CD27-AS1, ITGAE, MIR4632, HLA-DRA, IGFLR1, KRT86, ENTPD1, DUSP4, SIT1, TOX, PHLDA1, CCND2, GPR25, LAYN, PRDX5, SARDH, FASLG, MIR3917, ANXA5, CTSD, PDIA6, RANBP1, FKBP1A-SDCBP2, COTL1, TNFRSF1B, IDH2, CD38, CD82, LAG3, MIR497HG, APO…	PMID: 29942094
	Naïve	CCR7, TCF7, LEF1, SELL	PMID: 29942094
	Suppressive Tregs	CTLA4, TIGIT, PDCD1, HAVCR2, CD28, ICOS, IL2RA, IKZF2, TNFRSF18, TNFRSF4, IL10, FOXP3	PMID: 34162888
NK cells
	Cytotoxisity	GZMA, GZMB, GZMH, GZMM, PRF1, GNLY, NKG7
	Chemokine-expression	CCL3, CCL4, CCL4L2, CCL5
DCs
	Inflammatory	PELATON, BACH1, CA5BP1, TSC2, SHOC2, HPCAL1, PVR, RIPK2, STIM1, ID1, IKBKE, KCNN4, EMP1, PLPPR2, GPBAR1, MIR23AHG, MKNK1, KIAA0513, FOXO3, EMC3, YWHAG, RNASE2CP, TAB1, OSM, GABARAPL1, ASPH, PDLIM7, QPCT, RIN2, MRPS23, PLXND1, CLEC12A, TMEM176A, PISD, PLA2G7, TMEM141, NINJ1, AGTRAP, BLVRA, HBEGF, DMXL2, CARD19, IL1B, NLRP12, SORL1, NFE2, ADAM15, CCDC69, SULT1A1, TOM1, KCNE3, PYGL, SLC11A1, HK3, AC…	PMID: 28428369
	Immunosuppressive	CD274, PDCD1LG2, CD200, IDO1, EBI3, IL4I1, SOCS1, SOCS2, SOCS3	PMID: 33531485
	Antigen-presenting	TFAP2A, AP1M2, ACTR1B, ACTR1A, BCAP31, PSME3, PSMD14, CLEC4M, SEC24B, IFI30, SEC23A, DCTN2, CENPE, DCTN6, SEC24A, KIF2C, KIF3A, DCTN3, CHUK, OSBPL1A, AP2M1, AP1S1, AP2S1, CLTA, CLTC, PSMB11, AP1S3, DYNLL2, PSMA8, CTSD, CTSE, CTSL, CTSV, CTSS, CYBA, CYBB, AP2A1, AP2A2, AP1B1, AP2B1, ACE, DCTN1, AP1G1, DYNC1H1, DYNC1I1, DYNC1I2, DYNC1LI2, DNM2, FCER1G, FCGR1A, FCGR1B, FCGR2B, SEC31A, KIFAP3, PSME4,…	PMID: 33531485
Macrophages
	Immunosuppressive (M2-like)	IL4R, CCL4, CCL13, CCL20, CCL17, CCL18, CCL22, CCL24, LYVE1, VEGFA, VEGFB, VEGFC, VEGFD, EGF, CTSA, CTSB, CTSC, CTSD, TGFB1, TGFB2, TGFB3, MMP14, MMP19, MMP9, CLEC7A, WNT7B, FASLG, TNFSF12, TNFSF8, CD276, VTCN1, MSR1, FN1, IRF4, IL10, CD163, CSF1R, MRC1	PMID: 34804043
	Proinflammatory (M1-like)	IL12A, IL12B, IL1B, IL23A, IRF5, NOS2, TNF, CXCL9, CXCL10, CXCL11, CD80, CD86, FCGR1A, FCGR2A, FCGR3A	PMID: 34804043
	TRM AM	FABP4, HP, GPD1, INHBA, FOLR3, MME, FHL1, IGFBP2, DEFB1, CAMP, RND3, PCOLCE2, AKR1C3, MCEMP1, PPBP, RBP4, CES1, CPE, PDLIM1, RP5-839B4.8, PHLDA3, PPIC, GLDN, S100A13, LINC02154, OASL, AQP3, PPARG, PLAAT3, AGRP, FAM89A, ALOX5AP, LGALS3BP, MLPH, RP11-598F7.3, SVIL, LSAMP, STMN1, RETN, AOC3, PRSS21, NMB, MACC1, CXCL5, CD52, TREM1, ADTRP, PNPLA6, HPGD, AMIGO2	PMID: 34135508
	MoMac	SPP1, SELENOP, CHI3L1, CHIT1, PTGDS, CCL2, RNASE1, MMP9, CCL13, MMP12, PLA2G7, CXCL9, SLC40A1, LGMN, RARRES1, SDS, FOLR2, CTSK, A2M, RGS1, CXCL10, FCGR2B, PLTP, IL4I1, MMP7, TMEM176B, HAMP, CCL8, TMEM176A, APOE, MARCKS, CD84, SERPINF1, LILRB4, C15orf48, OTOA, ADAMDEC1, ABCA1, IGLC3, FPR3, CPM, C1orf54, PMP22, HS3ST2, F13A1, CLEC10A, SLAMF7, ARL4C, CCL7, STAB1	PMID: 34135508
Myeloid cells
	Immature neutrophils	AZU1, BPI, CAMP, CD24, CD24L4, CEACAM6, CEACAM8, CTSG, CYP4F22, DEFA1, DEFA1B, DEFA3, DEFA4, ELANE, LCN2, LTF, MPO, MS4A3, OLFM4, OLR1, PI3, RETN, SLC2A5, SLPI, TNC1	PMID: 28179497

## Sheet: S5
Supplementary Table S5. DEGs in tumor cells in solid vs non-solid
	p_val	avg_log2FC	pct.1	pct.2	p_val_adj
SERPINA1	2.39339e-12	1.15721	0.556	0.301	6.86591e-08
FTL	8.40056e-25	1.05431	0.946	0.877	2.40987e-20
CXCL14	3.92388e-19	0.825379	0.265	0.18	1.12564e-14
S100A4	8.53305e-25	0.694859	0.289	0.104	2.44788e-20
MT2A	1.06185e-23	0.682757	0.503	0.395	3.04613e-19
FTH1	2.68401e-30	0.662973	0.96	0.936	7.69961e-26
MPRIP	1.84395e-21	-0.607855	0.353	0.447	5.28973e-17
AHNAK	1.10697e-43	-0.609957	0.558	0.595	3.17557e-39
FUS	1.78295e-21	-0.610117	0.668	0.753	5.11474e-17
NEDD9	3.48075e-30	-0.615358	0.591	0.72	9.98523e-26
EGR1	9.65971e-13	-0.621864	0.372	0.483	2.77108e-08
PHACTR3	2.43873e-33	-0.62742	0.242	0.461	6.99599e-29
AQP5	7.71505e-34	-0.632807	0.294	0.45	2.21322e-29
MSLN	8.29087e-66	-0.641336	0.387	0.535	2.3784e-61
EZR	1.0572e-53	-0.644605	0.797	0.812	3.03279e-49
SYNE1	1.81851e-76	-0.651504	0.504	0.608	5.21677e-72
FOSB	9.86429e-20	-0.703631	0.411	0.536	2.82977e-15
EMP2	1.92413e-36	-0.7275	0.767	0.803	5.51975e-32
GSPT1	5.45617e-23	-0.738703	0.65	0.723	1.56521e-18
MDM2	1.70447e-45	-0.745588	0.465	0.544	4.88961e-41
SGMS2	5.29152e-50	-0.767672	0.451	0.522	1.51798e-45
CPM	1.27246e-44	-0.904396	0.666	0.685	3.6503e-40
AREG	4.64486e-23	-1.011	0.415	0.462	1.33247e-18
TMC5	2.50888e-38	-1.06274	0.64	0.724	7.19722e-34

## Sheet: S6
Supplementary Table S6. Top 50 CD8 T cell cluster markers
p_val	avg_log2FC	pct.1	pct.2	p_val_adj	cluster	gene
0	2.09626	0.909	0.324	0	CD8.1	GZMK
0	0.881817	0.453	0.238	0	CD8.1	CD27
7.88825e-277	0.85477	0.379	0.192	2.2629e-272	CD8.1	ITM2C
2.89714e-293	0.834183	0.342	0.161	8.31102e-289	CD8.1	TRAT1
5.19863e-277	0.808569	0.448	0.264	1.49133e-272	CD8.1	SH2D1A
1.29304e-177	0.80504	0.33	0.194	3.70934e-173	CD8.1	CLDND1
7.66112e-146	0.774236	0.516	0.4	2.19774e-141	CD8.1	DNAJB1
1.92933e-291	0.769477	0.59	0.36	5.53468e-287	CD8.1	RGS1
0	0.761662	0.784	0.643	0	CD8.1	CD74
8.8829e-257	0.715882	0.594	0.41	2.54824e-252	CD8.1	COTL1
4.14445e-214	0.715083	0.288	0.137	1.18892e-209	CD8.1	DTHD1
9.29368e-207	0.697787	0.717	0.588	2.66608e-202	CD8.1	DUSP2
6.63902e-160	0.643237	0.306	0.173	1.90453e-155	CD8.1	EOMES
8.72069e-250	0.590904	0.843	0.792	2.5017e-245	CD8.1	SRSF7
9.54364e-133	0.585602	0.256	0.143	2.73778e-128	CD8.1	FAM102A
1.09929e-131	0.583101	0.61	0.5	3.15353e-127	CD8.1	FOSB
6.33428e-28	0.580678	0.396	0.358	1.81712e-23	CD8.1	PLCG2
1.05507e-115	0.571511	0.363	0.247	3.02668e-111	CD8.1	LYST
5.20035e-196	0.567108	0.692	0.565	1.49182e-191	CD8.1	GIMAP4
8.84495e-288	0.554296	0.927	0.863	2.53735e-283	CD8.1	CXCR4
5.30407e-15	0.552895	0.228	0.198	1.52158e-10	CD8.1	HSPA1A
1.96461e-135	0.548373	0.536	0.412	5.63588e-131	CD8.1	ITM2A
8.8411e-124	0.535396	0.602	0.512	2.53625e-119	CD8.1	HLA-DRB1
1.39297e-121	0.532843	0.274	0.159	3.996e-117	CD8.1	GPR183
4.6702e-117	0.53092	0.687	0.582	1.33974e-112	CD8.1	JUN
2.83519e-168	0.526587	0.145	0.051	8.13331e-164	CD8.1	CD28
2.75097e-163	0.512088	0.714	0.613	7.89171e-159	CD8.1	GIMAP7
4.52109e-165	0.508604	0.692	0.598	1.29697e-160	CD8.1	STK17A
9.91539e-77	0.503679	0.374	0.282	2.84443e-72	CD8.1	CD84
1.32582e-150	0.503073	0.645	0.54	3.80339e-146	CD8.1	CD44
1.34969e-79	0.500061	0.315	0.218	3.87184e-75	CD8.1	HLA-DRA
1.58742e-83	0.49911	0.295	0.2	4.55382e-79	CD8.1	FABP5
2.79685e-150	0.494831	0.761	0.691	8.02332e-146	CD8.1	RESF1
2.55745e-56	0.493512	0.432	0.367	7.33656e-52	CD8.1	CEMIP2
2.14946e-103	0.488204	0.346	0.231	6.16615e-99	CD8.1	CRTAM
1.44323e-76	0.487324	0.228	0.142	4.14019e-72	CD8.1	DUSP4
1.34041e-52	0.482443	0.304	0.233	3.84523e-48	CD8.1	AL499604.1
6.32802e-36	0.475592	0.295	0.241	1.81532e-31	CD8.1	PPP1R14B
1.56375e-30	0.474928	0.539	0.527	4.48593e-26	CD8.1	DNAJA1
5.02318e-81	0.471344	0.363	0.269	1.441e-76	CD8.1	GIMAP5
4.84593e-108	0.470859	0.168	0.083	1.39015e-103	CD8.1	CCR5
2.48894e-32	0.465052	0.265	0.212	7.14003e-28	CD8.1	ZNF331
1.68388e-90	0.452739	0.61	0.538	4.83054e-86	CD8.1	BCL11B
2.81864e-79	0.450795	0.818	0.796	8.08584e-75	CD8.1	JUNB
5.45981e-68	0.439845	0.597	0.546	1.56626e-63	CD8.1	SAT1
1.12205e-133	0.436297	0.702	0.578	3.21881e-129	CD8.1	CD8B
2.00967e-46	0.435756	0.279	0.212	5.76514e-42	CD8.1	HLA-DQB1
5.90468e-215	0.432741	0.885	0.785	1.69388e-210	CD8.1	GZMA
7.90021e-39	0.428935	0.42	0.366	2.26633e-34	CD8.1	BTG2
8.36298e-52	0.418604	0.223	0.156	2.39909e-47	CD8.1	HLA-DQA1
0	2.08972	0.909	0.402	0	CD8.2	IL7R
0	0.985744	0.564	0.309	0	CD8.2	LTB
0	0.678351	0.18	0.035	0	CD8.2	CCR7
1.40778e-206	0.605405	0.308	0.141	4.03849e-202	CD8.2	TCF7
3.44989e-118	0.591223	0.167	0.071	9.89671e-114	CD8.2	SELL
2.31429e-266	0.523617	0.983	0.949	6.639e-262	CD8.2	TXNIP
4.9205e-212	0.493959	0.124	0.029	1.41154e-207	CD8.2	FXYD2
0	0.490761	1	0.993	0	CD8.2	RPS12
0	0.456337	0.999	0.989	0	CD8.2	RPS18
1.02028e-134	0.448398	0.19	0.082	2.92687e-130	CD8.2	NELL2
1.68907e-181	0.441591	0.146	0.044	4.84545e-177	CD8.2	LEF1
0	0.436214	1	0.997	0	CD8.2	RPL13
0	0.432697	0.998	0.986	0	CD8.2	RPL32
0	0.42935	0.997	0.984	0	CD8.2	RPL34
2.68052e-219	0.423476	0.931	0.862	7.6896e-215	CD8.2	RPLP0
8.79237e-129	0.41512	0.302	0.159	2.52227e-124	CD8.2	GPR183
0	0.4136	0.996	0.981	0	CD8.2	RPS8
0	0.408191	0.987	0.96	0	CD8.2	RPL9
0	0.408162	0.995	0.979	0	CD8.2	RPL39
0	0.407959	0.984	0.952	0	CD8.2	RPL36
6.6677e-97	0.404537	0.35	0.221	1.91276e-92	CD8.2	TMEM123
0	0.402768	0.996	0.982	0	CD8.2	RPS28
0	0.400705	0.998	0.99	0	CD8.2	RPL30
1.81867e-228	0.400498	0.953	0.901	5.2172e-224	CD8.2	RPL36A
2.79297e-203	0.39971	0.936	0.864	8.0122e-199	CD8.2	EEF1B2
4.60864e-90	0.397247	0.547	0.409	1.32208e-85	CD8.2	LYAR
0	0.395628	0.999	0.996	0	CD8.2	EEF1A1
0	0.392357	0.989	0.968	0	CD8.2	RPS6
0	0.384402	0.995	0.98	0	CD8.2	RPS3A
0	0.382641	0.999	0.992	0	CD8.2	RPS14
4.25968e-295	0.377965	0.983	0.954	1.22197e-290	CD8.2	RPL5
1.48095e-285	0.376156	0.985	0.952	4.2484e-281	CD8.2	RPL10A
0	0.375928	0.997	0.981	0	CD8.2	RPL3
1.63825e-279	0.37592	0.985	0.961	4.69964e-275	CD8.2	RPS13
0	0.374084	0.999	0.992	0	CD8.2	TPT1
0	0.373408	0.989	0.967	0	CD8.2	RPS25
1.96065e-89	0.371954	0.346	0.218	5.62453e-85	CD8.2	CD55
1.37274e-88	0.371766	0.302	0.182	3.93797e-84	CD8.2	MCUB
3.83283e-77	0.37025	0.601	0.48	1.09952e-72	CD8.2	LDHB
2.77571e-78	0.36926	0.264	0.159	7.96269e-74	CD8.2	PDE3B
2.73036e-234	0.367368	0.977	0.937	7.83258e-230	CD8.2	RPS5
0	0.365184	0.993	0.978	0	CD8.2	RPLP2
4.01066e-113	0.363569	0.823	0.715	1.15054e-108	CD8.2	SARAF
0	0.36354	0.999	0.993	0	CD8.2	RPS27
0	0.363217	0.998	0.988	0	CD8.2	RPL11
9.42174e-86	0.362653	0.644	0.521	2.70281e-81	CD8.2	SNHG6
6.62586e-78	0.362416	0.566	0.439	1.90076e-73	CD8.2	PIK3IP1
0	0.361928	0.996	0.983	0	CD8.2	RPS23
2.93564e-135	0.35889	0.954	0.909	8.42147e-131	CD8.2	RPL27A
1.15861e-12	0.35704	0.399	0.359	3.3237e-08	CD8.2	PLCG2
0	1.55296	0.719	0.18	0	CD8.3	FGFBP2
0	1.1012	0.889	0.559	0	CD8.3	GZMH
0	0.990948	0.863	0.417	0	CD8.3	KLF2
0	0.93862	0.986	0.879	0	CD8.3	NKG7
0	0.914181	0.581	0.248	0	CD8.3	PLEK
0	0.831197	0.403	0.146	0	CD8.3	ADGRG1
0	0.826424	0.659	0.371	0	CD8.3	ZEB2
0	0.819189	0.314	0.08	0	CD8.3	CX3CR1
1.5788e-271	0.799139	0.696	0.472	4.5291e-267	CD8.3	ITGB1
0	0.797841	0.688	0.38	0	CD8.3	EFHD2
0	0.768655	0.431	0.174	0	CD8.3	PLAC8
0	0.762288	0.598	0.297	0	CD8.3	KLRG1
0	0.756801	0.805	0.503	0	CD8.3	KLRD1
0	0.751948	0.364	0.124	0	CD8.3	C1orf21
5.0684e-297	0.730985	0.611	0.341	1.45397e-292	CD8.3	RIPOR2
1.22538e-306	0.725066	0.373	0.147	3.51524e-302	CD8.3	KLF3
1.50424e-257	0.718984	0.662	0.431	4.31521e-253	CD8.3	FLNA
0	0.711062	0.242	0.058	0	CD8.3	PRSS23
4.21413e-201	0.684689	0.587	0.374	1.20891e-196	CD8.3	SYNE1
0	0.659516	0.798	0.524	0	CD8.3	PRF1
1.29306e-247	0.65098	0.258	0.091	3.70941e-243	CD8.3	PATL2
3.26477e-200	0.647756	0.429	0.224	9.36564e-196	CD8.3	MYBL1
1.0549e-203	0.639031	0.325	0.146	3.02618e-199	CD8.3	CEP78
0	0.621296	0.456	0.169	0	CD8.3	FCGR3A
4.04755e-301	0.61385	0.258	0.079	1.16112e-296	CD8.3	S1PR5
8.08309e-249	0.607186	0.21	0.064	2.3188e-244	CD8.3	VCL
2.35605e-235	0.592726	0.234	0.079	6.75879e-231	CD8.3	MTSS1
9.2599e-218	0.581591	0.775	0.606	2.65639e-213	CD8.3	RAP1B
2.29069e-207	0.572538	0.407	0.204	6.5713e-203	CD8.3	SH3BP5
3.54537e-205	0.566842	0.256	0.1	1.01706e-200	CD8.3	TGFBR3
1.95739e-197	0.554661	0.295	0.125	5.61516e-193	CD8.3	A2M-AS1
3.89778e-186	0.552347	0.629	0.42	1.11816e-181	CD8.3	BIN2
1.00432e-202	0.547757	0.662	0.437	2.8811e-198	CD8.3	LITAF
9.89871e-146	0.536392	0.482	0.301	2.83964e-141	CD8.3	MYO1F
1.44871e-215	0.51564	0.379	0.176	4.15592e-211	CD8.3	SPON2
1.25832e-155	0.504646	0.298	0.143	3.60975e-151	CD8.3	TBX21
8.03004e-134	0.49816	0.301	0.156	2.30358e-129	CD8.3	STK38
2.31353e-145	0.489074	0.314	0.159	6.63682e-141	CD8.3	FCRL6
1.39952e-118	0.484829	0.463	0.299	4.01482e-114	CD8.3	SAMHD1
5.59328e-164	0.481726	0.801	0.63	1.60454e-159	CD8.3	EMP3
2.96098e-200	0.472959	0.178	0.055	8.49416e-196	CD8.3	S1PR1
1.45487e-112	0.461809	0.746	0.603	4.17359e-108	CD8.3	SYNE2
5.05969e-190	0.461153	0.144	0.04	1.45147e-185	CD8.3	LINC02384
1.51419e-122	0.461029	0.501	0.326	4.34375e-118	CD8.3	SAMD3
2.99618e-220	0.458788	0.15	0.038	8.59514e-216	CD8.3	PLEKHG3
3.10485e-222	0.456656	0.954	0.86	8.90688e-218	CD8.3	S100A4
1.22294e-137	0.456231	0.149	0.052	3.50826e-133	CD8.3	LAIR2
1.80245e-213	0.454842	0.155	0.041	5.17068e-209	CD8.3	LILRB1
7.79526e-102	0.447023	0.38	0.236	2.23623e-97	CD8.3	ADD3
7.01265e-95	0.444349	0.499	0.351	2.01172e-90	CD8.3	PRMT2
0	1.32465	0.507	0.141	0	CD8.4	ZNF683
0	1.17803	0.285	0.082	0	CD8.4	KLRC1
0	1.13948	0.469	0.15	0	CD8.4	ITGA1
9.12e-276	1.09461	0.326	0.129	2.61625e-271	CD8.4	XCL1
0	1.03094	0.408	0.127	0	CD8.4	CAPG
0	1.01187	0.732	0.469	0	CD8.4	CKLF
3.58776e-218	0.989788	0.404	0.208	1.02922e-213	CD8.4	LINC02446
0	0.908346	0.529	0.238	0	CD8.4	LGALS3
0	0.886468	0.463	0.195	0	CD8.4	CXCR6
1.66193e-274	0.853784	0.635	0.37	4.76759e-270	CD8.4	RGS1
4.19323e-283	0.830108	0.514	0.273	1.20291e-278	CD8.4	RBPJ
0	0.789976	0.425	0.178	0	CD8.4	JAML
0	0.747552	0.93	0.802	0	CD8.4	CD2
1.69031e-199	0.726545	0.342	0.162	4.84898e-195	CD8.4	ANKRD28
2.27445e-263	0.696935	0.698	0.466	6.52473e-259	CD8.4	ALOX5AP
1.95104e-262	0.680828	0.671	0.412	5.59695e-258	CD8.4	COTL1
8.29102e-207	0.675369	0.215	0.076	2.37844e-202	CD8.4	CISH
6.94742e-169	0.673519	0.576	0.385	1.99301e-164	CD8.4	LINC01871
2.32057e-217	0.665962	0.461	0.251	6.65702e-213	CD8.4	OXNAD1
6.46462e-263	0.657483	0.221	0.067	1.85451e-258	CD8.4	SRGAP3
1.9241e-254	0.651326	0.777	0.586	5.51965e-250	CD8.4	CD63
0	0.649228	0.942	0.851	0	CD8.4	VIM
2.51294e-228	0.643521	0.721	0.512	7.20887e-224	CD8.4	CD7
1.49219e-232	0.632788	0.199	0.061	4.28064e-228	CD8.4	SPRY1
1.17119e-196	0.629986	0.37	0.184	3.35981e-192	CD8.4	ITGAE
2.31288e-236	0.619536	0.907	0.793	6.63497e-232	CD8.4	CD3D
2.69731e-184	0.604461	0.729	0.57	7.73777e-180	CD8.4	STK17B
4.84008e-134	0.593609	0.385	0.226	1.38848e-129	CD8.4	PTMS
4.74083e-168	0.585356	0.151	0.048	1.36e-163	CD8.4	LINC00892
2.61246e-220	0.576171	0.857	0.696	7.49437e-216	CD8.4	CD69
2.06657e-187	0.575253	0.281	0.123	5.92837e-183	CD8.4	TMEM14C
1.29957e-165	0.547113	0.849	0.715	3.72807e-161	CD8.4	TRAC
1.77219e-112	0.543807	0.166	0.07	5.08388e-108	CD8.4	GALNT2
5.41464e-119	0.541296	0.557	0.406	1.5533e-114	CD8.4	CDV3
7.54227e-125	0.538721	0.57	0.409	2.16365e-120	CD8.4	HOPX
1.11432e-270	0.530638	0.935	0.836	3.19666e-266	CD8.4	CD52
1.41918e-156	0.522355	0.598	0.41	4.0712e-152	CD8.4	CD96
1.31862e-132	0.52024	0.482	0.309	3.78273e-128	CD8.4	PLP2
1.56308e-89	0.513858	0.613	0.481	4.48401e-85	CD8.4	LGALS1
1.75105e-113	0.498375	0.307	0.173	5.02323e-109	CD8.4	CTSA
9.76801e-142	0.497608	0.241	0.11	2.80215e-137	CD8.4	SUSD3
1.1364e-258	0.497493	0.967	0.935	3.26e-254	CD8.4	SH3BGRL3
3.52621e-134	0.494427	0.375	0.207	1.01156e-129	CD8.4	ITM2C
1.3896e-116	0.49036	0.295	0.159	3.98635e-112	CD8.4	CXCR3
9.59907e-113	0.488227	0.496	0.341	2.75368e-108	CD8.4	PTPN22
3.28002e-155	0.486898	0.777	0.626	9.4094e-151	CD8.4	S100A11
2.51871e-105	0.481192	0.331	0.194	7.22542e-101	CD8.4	SLF1
3.25754e-95	0.478784	0.312	0.186	9.34492e-91	CD8.4	PAG1
1.03453e-107	0.474475	0.556	0.408	2.96777e-103	CD8.4	PGK1
9.84793e-124	0.47194	0.253	0.124	2.82508e-119	CD8.4	TBCD
0	2.89987	1	0.324	0	CD8.5	GNLY
0	1.6191	0.703	0.2	0	CD8.5	FGFBP2
0	1.59285	0.606	0.16	0	CD8.5	FCGR3A
0	1.36099	0.429	0.116	0	CD8.5	TYROBP
0	1.23515	0.858	0.526	0	CD8.5	PRF1
0	1.1289	0.364	0.107	0	CD8.5	KLRF1
0	1.12319	0.908	0.497	0	CD8.5	GZMB
3.4101e-267	1.10859	0.412	0.178	9.78256e-263	CD8.5	SPON2
0	1.08595	0.992	0.882	0	CD8.5	NKG7
0	1.07606	0.728	0.386	0	CD8.5	EFHD2
0	0.997031	0.889	0.57	0	CD8.5	GZMH
0	0.967004	0.457	0.179	0	CD8.5	PLAC8
0	0.963301	0.434	0.151	0	CD8.5	ADGRG1
0	0.924076	0.852	0.508	0	CD8.5	KLRD1
6.57227e-229	0.881355	0.235	0.072	1.88539e-224	CD8.5	TRDC
0	0.87593	0.784	0.441	0	CD8.5	KLF2
0	0.870393	0.308	0.089	0	CD8.5	CX3CR1
7.46381e-254	0.818464	0.526	0.266	2.14114e-249	CD8.5	PLEK
2.86828e-182	0.805912	0.672	0.474	8.22824e-178	CD8.5	CD247
3.17166e-217	0.798084	0.351	0.149	9.09853e-213	CD8.5	CEP78
2.60173e-272	0.773185	0.819	0.613	7.46359e-268	CD8.5	IFITM2
4.17627e-197	0.726734	0.621	0.385	1.19805e-192	CD8.5	ZEB2
1.74787e-182	0.713856	0.697	0.475	5.0141e-178	CD8.5	LGALS1
1.37847e-292	0.711289	0.24	0.064	3.95441e-288	CD8.5	PRSS23
2.06624e-213	0.701652	0.333	0.136	5.92743e-209	CD8.5	C1orf21
3.54308e-203	0.688405	0.652	0.404	1.0164e-198	CD8.5	HOPX
1.59014e-212	0.662954	0.24	0.08	4.56163e-208	CD8.5	TTC38
9.98045e-164	0.652594	0.663	0.468	2.86309e-159	CD8.5	ABHD17A
1.63644e-214	0.643591	0.253	0.086	4.69445e-210	CD8.5	S1PR5
4.78851e-97	0.641208	0.367	0.219	1.37368e-92	CD8.5	CLIC3
9.30132e-165	0.634272	0.645	0.441	2.66827e-160	CD8.5	FLNA
8.40305e-181	0.632707	0.807	0.636	2.41058e-176	CD8.5	CTSW
1.76365e-169	0.630762	0.653	0.446	5.0594e-165	CD8.5	LITAF
6.02931e-143	0.604136	0.264	0.115	1.72963e-138	CD8.5	PTPN12
2.18494e-146	0.601956	0.627	0.427	6.26794e-142	CD8.5	BIN2
2.11296e-269	0.600228	0.172	0.037	6.06145e-265	CD8.5	ASCL2
1.81487e-256	0.589313	0.958	0.863	5.20631e-252	CD8.5	S100A4
1.24727e-148	0.583552	0.335	0.161	3.57806e-144	CD8.5	FCRL6
2.25532e-95	0.582649	0.228	0.111	6.46982e-91	CD8.5	TXK
2.02301e-135	0.580987	0.674	0.482	5.80341e-131	CD8.5	ITGB1
2.3734e-136	0.566444	0.748	0.595	6.80856e-132	CD8.5	ITGB2
3.12367e-239	0.565093	0.95	0.889	8.96088e-235	CD8.5	CYBA
1.41234e-124	0.560514	0.505	0.317	4.05159e-120	CD8.5	DSTN
9.87815e-131	0.560396	0.303	0.148	2.83374e-126	CD8.5	TBX21
8.29465e-149	0.557701	0.174	0.058	2.37949e-144	CD8.5	SYNGR1
8.24745e-150	0.554608	0.221	0.086	2.36595e-145	CD8.5	MTSS1
4.58637e-98	0.539507	0.401	0.245	1.31569e-93	CD8.5	GNPTAB
5.26578e-182	0.536534	0.2	0.064	1.51059e-177	CD8.5	FGR
3.99872e-156	0.532729	0.805	0.635	1.14711e-151	CD8.5	ARL4C
1.82434e-183	0.528507	0.913	0.796	5.23348e-179	CD8.5	CST7
0	4.87123	0.912	0.299	0	CD8.6	CCL4L2
0	2.98997	0.999	0.849	0	CD8.6	CCL4
0	2.3934	0.499	0.173	0	CD8.6	CCL3
2.62248e-269	1.76049	0.364	0.103	7.52311e-265	CD8.6	CCL3L1
1.5612e-168	1.57453	0.446	0.196	4.47862e-164	CD8.6	IFNG
1.47764e-42	1.3579	0.35	0.233	4.23891e-38	CD8.6	XCL2
1.025e-167	1.28015	0.45	0.199	2.94042e-163	CD8.6	TNF
1.15407e-113	1.0189	0.779	0.644	3.31068e-109	CD8.6	KLF6
1.61259e-86	0.769181	0.86	0.761	4.62605e-82	CD8.6	JUND
5.15969e-37	0.766342	0.351	0.236	1.48016e-32	CD8.6	RGCC
3.33231e-50	0.762567	0.309	0.18	9.55939e-46	CD8.6	RILPL2
5.6581e-36	0.728141	0.361	0.248	1.62314e-31	CD8.6	CRTAM
2.08222e-56	0.719591	0.6	0.477	5.97325e-52	CD8.6	ZFP36L1
7.63737e-61	0.692473	0.483	0.322	2.19093e-56	CD8.6	NR4A2
4.7608e-53	0.683708	0.657	0.545	1.36573e-48	CD8.6	SLA
1.83563e-50	0.643212	0.386	0.247	5.26587e-46	CD8.6	EVI2A
6.15291e-44	0.62345	0.419	0.285	1.76509e-39	CD8.6	TIGIT
6.95955e-56	0.613305	0.5	0.345	1.99649e-51	CD8.6	TAGAP
5.42347e-91	0.610421	0.146	0.043	1.55583e-86	CD8.6	NFKBID
4.14038e-61	0.601392	0.741	0.607	1.18775e-56	CD8.6	DUSP2
1.85233e-124	0.596837	0.948	0.916	5.31377e-120	CD8.6	SRGN
1.43123e-44	0.594397	0.692	0.567	4.10578e-40	CD8.6	FOS
3.80416e-38	0.585143	0.551	0.44	1.0913e-33	CD8.6	RNF19A
4.37369e-29	0.54696	0.295	0.195	1.25468e-24	CD8.6	MYADM
1.81791e-36	0.5422	0.353	0.236	5.21504e-32	CD8.6	SDCBP
3.34557e-56	0.537747	0.212	0.098	9.59745e-52	CD8.6	FASLG
3.57227e-37	0.534316	0.419	0.299	1.02478e-32	CD8.6	PTGER4
1.33785e-25	0.523359	0.392	0.298	3.8379e-21	CD8.6	GBP2
1.69142e-27	0.511742	0.371	0.268	4.85218e-23	CD8.6	REL
2.4233e-37	0.508248	0.139	0.064	6.95171e-33	CD8.6	ICOS
4.28443e-21	0.507502	0.33	0.24	1.22908e-16	CD8.6	CREM
2.99427e-18	0.486223	0.472	0.395	8.58968e-14	CD8.6	TNFAIP3
1.46016e-31	0.481317	0.805	0.713	4.18877e-27	CD8.6	CD69
1.115e-22	0.470558	0.358	0.265	3.19859e-18	CD8.6	LYST
3.99266e-72	0.462901	0.1	0.026	1.14538e-67	CD8.6	TNFSF9
2.06666e-29	0.460279	0.175	0.096	5.92862e-25	CD8.6	MAP3K8
1.48543e-06	0.444512	0.586	0.539	0.0426125	CD8.6	GZMB
1.62644e-19	0.444134	0.371	0.288	4.66577e-15	CD8.6	ARID5B
1.19991e-30	0.441679	0.13	0.062	3.44219e-26	CD8.6	LAIR2
5.03367e-21	0.439238	0.291	0.203	1.44401e-16	CD8.6	FCGR3A
4.82827e-18	0.409457	0.311	0.234	1.38508e-13	CD8.6	HLA-DRA
7.42668e-20	0.398621	0.419	0.331	2.13049e-15	CD8.6	GNG2
2.85202e-13	0.393336	0.138	0.087	8.18158e-09	CD8.6	TRDC
9.96221e-16	0.389215	0.507	0.439	2.85786e-11	CD8.6	ADGRE5
2.84903e-46	0.385006	0.866	0.805	8.17301e-42	CD8.6	CST7
4.12779e-27	0.384126	0.22	0.13	1.18414e-22	CD8.6	KLRF1
2.48357e-22	0.382558	0.615	0.541	7.12462e-18	CD8.6	KLRD1
9.31122e-17	0.376178	0.388	0.309	2.67111e-12	CD8.6	PPP1R15A
1.33483e-14	0.371853	0.295	0.222	3.82922e-10	CD8.6	HLA-DQB1
9.95913e-10	0.360893	0.165	0.121	2.85698e-05	CD8.6	PDCD1
0	2.33961	0.547	0.067	0	CD8.7	TRDC
0	2.25349	0.642	0.125	0	CD8.7	TYROBP
0	2.06001	0.27	0.03	0	CD8.7	FCER1G
0	1.8228	0.636	0.187	0	CD8.7	FCGR3A
1.65845e-204	1.71341	0.468	0.19	4.7576e-200	CD8.7	SPON2
0	1.7083	0.53	0.115	0	CD8.7	KLRF1
0	1.57517	0.623	0.221	0	CD8.7	KLRB1
4.80196e-110	1.46951	0.431	0.225	1.37754e-105	CD8.7	CLIC3
2.99238e-190	1.41305	0.539	0.24	8.58424e-186	CD8.7	FGFBP2
8.99501e-215	1.3467	0.493	0.195	2.5804e-210	CD8.7	PLAC8
2.91146e-216	1.27757	0.807	0.549	8.35209e-212	CD8.7	PRF1
2.67923e-159	1.18158	0.705	0.485	7.68591e-155	CD8.7	CD247
1.84274e-152	1.16829	0.325	0.114	5.28627e-148	CD8.7	TXK
3.59395e-92	1.10799	0.103	0.022	1.031e-87	CD8.7	S100B
4.84483e-138	1.06679	0.235	0.07	1.38984e-133	CD8.7	CD160
0	1.06366	0.982	0.889	0	CD8.7	NKG7
1.06973e-225	1.0594	0.848	0.53	3.06875e-221	CD8.7	KLRD1
3.33248e-122	1.04353	0.629	0.412	9.55988e-118	CD8.7	EFHD2
8.34887e-130	1.01744	0.398	0.17	2.39504e-125	CD8.7	ADGRG1
8.94885e-103	0.987104	0.273	0.104	2.56716e-98	CD8.7	CX3CR1
3.42713e-106	0.917732	0.512	0.283	9.83139e-102	CD8.7	PLEK
4.72808e-133	0.903319	0.282	0.095	1.35635e-128	CD8.7	S1PR5
3.02298e-111	0.90075	0.224	0.073	8.67201e-107	CD8.7	HIPK2
5.40422e-126	0.897428	0.304	0.112	1.55031e-121	CD8.7	KLRC3
1.11237e-154	0.892539	0.129	0.021	3.19105e-150	CD8.7	IGFBP7
4.65583e-84	0.871084	0.339	0.162	1.33562e-79	CD8.7	CEP78
8.07281e-65	0.860877	0.527	0.371	2.31585e-60	CD8.7	CMC1
2.90805e-78	0.853671	0.277	0.124	8.34232e-74	CD8.7	PTPN12
2.84493e-87	0.844542	0.384	0.193	8.16126e-83	CD8.7	PTGDR
1.27644e-90	0.815353	0.238	0.09	3.66171e-86	CD8.7	TTC38
2.12784e-68	0.811695	0.576	0.402	6.10413e-64	CD8.7	ZEB2
2.20382e-26	0.806116	0.257	0.164	6.3221e-22	CD8.7	C1orf56
8.4734e-99	0.791619	0.735	0.531	2.43076e-94	CD8.7	GZMB
6.22815e-88	0.773165	0.274	0.114	1.78667e-83	CD8.7	NCR3
1.00453e-24	0.761796	0.248	0.16	2.8817e-20	CD8.7	AREG
1.7216e-138	0.732873	0.899	0.804	4.93876e-134	CD8.7	CST7
1.84297e-67	0.731774	0.307	0.15	5.28694e-63	CD8.7	C1orf21
1.95401e-36	0.731553	0.375	0.256	5.60546e-32	CD8.7	GNPTAB
3.07386e-138	0.728161	0.185	0.045	8.81798e-134	CD8.7	LYN
1.12331e-20	0.726665	0.177	0.107	3.22245e-16	CD8.7	CEBPD
1.26214e-48	0.726496	0.603	0.483	3.6207e-44	CD8.7	ABHD17A
1.7695e-51	0.720403	0.166	0.068	5.07615e-47	CD8.7	GSAP
7.29565e-71	0.719739	0.752	0.629	2.0929e-66	CD8.7	IFITM2
3.13562e-138	0.69151	0.13	0.024	8.99517e-134	CD8.7	AKR1C3
1.89258e-40	0.68186	0.559	0.425	5.42925e-36	CD8.7	HOPX
6.34014e-65	0.67271	0.751	0.65	1.8188e-60	CD8.7	CTSW
1.71349e-35	0.668669	0.438	0.311	4.91549e-31	CD8.7	MATK
1.38366e-77	0.665311	0.686	0.468	3.96932e-73	CD8.7	KLF2
5.33045e-128	0.657912	0.15	0.033	1.52915e-123	CD8.7	CTBP2
2.9035e-47	0.655886	0.645	0.525	8.32927e-43	CD8.7	GSTP1
0	4.23234	0.677	0.021	0	CD8.8	CXCL13
0	2.23231	0.444	0.022	0	CD8.8	KRT86
0	1.99185	0.599	0.057	0	CD8.8	CTLA4
0	1.9279	0.819	0.285	0	CD8.8	RBPJ
0	1.78951	0.483	0.047	0	CD8.8	TNFRSF9
0	1.77368	0.893	0.386	0	CD8.8	RGS1
0	1.77129	0.522	0.032	0	CD8.8	ENTPD1
0	1.73287	0.58	0.068	0	CD8.8	SRGAP3
0	1.63917	0.369	0.039	0	CD8.8	TNFRSF18
0	1.5727	0.615	0.141	0	CD8.8	DUSP4
0	1.48397	0.381	0.02	0	CD8.8	CHN1
0	1.43065	0.437	0.056	0	CD8.8	LINC00299
0	1.41142	0.971	0.866	0	CD8.8	GAPDH
1.50489e-267	1.38595	0.786	0.396	4.31709e-263	CD8.8	LINC01871
1.19596e-280	1.36168	0.697	0.276	3.43085e-276	CD8.8	TIGIT
0	1.2996	0.351	0.012	0	CD8.8	LAYN
5.03908e-249	1.2785	0.838	0.484	1.44556e-244	CD8.8	ALOX5AP
5.53455e-237	1.2229	0.873	0.527	1.5877e-232	CD8.8	CD7
5.50173e-223	1.2169	0.525	0.18	1.57828e-218	CD8.8	RGS2
0	1.21658	0.369	0.033	0	CD8.8	LINC02195
0	1.20598	0.41	0.049	0	CD8.8	SNX9
0	1.17159	0.286	0.015	0	CD8.8	HTRA1
2.22862e-146	1.1714	0.545	0.243	6.39324e-142	CD8.8	CRTAM
1.50598e-90	1.13304	0.779	0.532	4.32019e-86	CD8.8	GZMB
0	1.11936	0.242	0.007	0	CD8.8	LINC01480
1.18067e-182	1.11553	0.655	0.315	3.38698e-178	CD8.8	CCND2
0	1.106	0.47	0.093	0	CD8.8	SIRPG
2.75732e-269	1.10246	0.597	0.197	7.90993e-265	CD8.8	JAML
2.67028e-285	1.0753	0.389	0.087	7.66025e-281	CD8.8	AHI1
0	1.07026	0.399	0.069	0	CD8.8	HAVCR2
0	1.06539	0.34	0.02	0	CD8.8	MYO7A
5.60735e-281	1.04399	0.493	0.135	1.60858e-276	CD8.8	IGFLR1
1.78567e-279	1.02865	0.444	0.112	5.12255e-275	CD8.8	CD82
0	1.02776	0.173	0.009	0	CD8.8	KRT81
1.20986e-129	1.02371	0.602	0.317	3.47072e-125	CD8.8	PKM
8.83435e-165	1.01491	0.817	0.54	2.53431e-160	CD8.8	SLA
2.3227e-227	1.01067	0.395	0.107	6.66314e-223	CD8.8	FAM3C
1.05868e-201	1.00073	0.663	0.287	3.03703e-197	CD8.8	NR3C1
2.5786e-274	1.00069	0.441	0.112	7.39724e-270	CD8.8	DNPH1
1.66125e-239	0.994981	0.571	0.195	4.76562e-235	CD8.8	ITGAE
0	0.986791	0.289	0.028	0	CD8.8	CLNK
2.11933e-134	0.98361	0.527	0.228	6.07972e-130	CD8.8	KLRB1
3.28232e-149	0.980055	0.736	0.425	9.41599e-145	CD8.8	ITM2A
1.19569e-256	0.958279	0.47	0.13	3.43006e-252	CD8.8	TOX
0	0.944752	0.221	0.005	0	CD8.8	PDLIM4
2.8567e-155	0.902758	0.761	0.453	8.19501e-151	CD8.8	CTSD
1.81038e-134	0.895339	0.798	0.529	5.19344e-130	CD8.8	TPI1
0	0.89088	0.327	0.047	0	CD8.8	GOLIM4
4.7805e-255	0.890464	0.242	0.039	1.37138e-250	CD8.8	MIR155HG
4.17569e-274	0.887951	0.303	0.056	1.19788e-269	CD8.8	NBL1
0	3.59136	0.714	0.147	0	CD8.9	AREG
9.25469e-220	1.39166	0.501	0.145	2.65489e-215	CD8.9	XCL1
2.59847e-128	1.35159	0.688	0.388	7.45423e-124	CD8.9	GNLY
1.67973e-107	1.06461	0.321	0.103	4.81864e-103	CD8.9	KLRC1
4.28416e-108	1.02218	0.794	0.533	1.229e-103	CD8.9	CD7
1.00683e-111	1.01929	0.335	0.109	2.88829e-107	CD8.9	KLRC2
1.17602e-72	0.882582	0.468	0.233	3.37364e-68	CD8.9	XCL2
1.64853e-59	0.788705	0.282	0.116	4.72914e-55	CD8.9	KLRC3
3.12184e-43	0.78463	0.405	0.229	8.95564e-39	CD8.9	LINC02446
3.10409e-69	0.782561	0.407	0.187	8.9047e-65	CD8.9	ITGA1
1.30348e-90	0.77389	0.157	0.034	3.73929e-86	CD8.9	KRT86
1.43846e-60	0.744796	0.388	0.185	4.1265e-56	CD8.9	ZNF683
3.52755e-88	0.743238	0.187	0.047	1.01195e-83	CD8.9	TNFRSF18
6.47951e-45	0.721688	0.127	0.038	1.85878e-40	CD8.9	FCER1G
7.59556e-45	0.697242	0.618	0.425	2.17894e-40	CD8.9	HOPX
2.16736e-66	0.689024	0.238	0.083	6.21752e-62	CD8.9	SRGAP3
1.9775e-24	0.676831	0.258	0.147	5.67286e-20	CD8.9	TYROBP
3.02236e-113	0.667098	0.101	0.013	8.67024e-109	CD8.9	KRT81
3.92899e-59	0.665578	0.792	0.607	1.12711e-54	CD8.9	CD63
1.18811e-163	0.636578	0.141	0.017	3.40834e-159	CD8.9	KIR2DL4
1.1839e-25	0.621894	0.183	0.087	3.39625e-21	CD8.9	TRDC
1.92721e-41	0.617822	0.453	0.272	5.52858e-37	CD8.9	LGALS3
3.03562e-32	0.615087	0.242	0.12	8.70828e-28	CD8.9	TXK
2.75721e-43	0.593732	0.356	0.187	7.9096e-39	CD8.9	CTSA
6.94886e-32	0.592382	0.384	0.229	1.99342e-27	CD8.9	IL2RB
1.99568e-51	0.568829	0.341	0.16	5.72501e-47	CD8.9	CAPG
5.08332e-55	0.538917	0.211	0.076	1.45825e-50	CD8.9	SPRY1
4.19317e-32	0.536324	0.768	0.651	1.20289e-27	CD8.9	CTSW
8.50916e-30	0.521199	0.457	0.297	2.44102e-25	CD8.9	NR3C1
7.07104e-52	0.518041	0.117	0.031	2.02847e-47	CD8.9	NCAM1
3.09162e-20	0.510912	0.121	0.054	8.86893e-16	CD8.9	ZBTB16
5.94718e-33	0.493623	0.474	0.301	1.70607e-28	CD8.9	RBPJ
2.25066e-25	0.490111	0.639	0.5	6.45646e-21	CD8.9	CKLF
5.38368e-25	0.461377	0.509	0.358	1.54442e-20	CD8.9	PTPN22
1.92773e-14	0.458899	0.474	0.375	5.53008e-10	CD8.9	CRYBG1
2.84185e-44	0.457423	0.158	0.055	8.15243e-40	CD8.9	GOLIM4
1.0933e-20	0.449248	0.556	0.424	3.13636e-16	CD8.9	PGK1
2.47279e-23	0.443847	0.371	0.234	7.09368e-19	CD8.9	CD55
1.92539e-50	0.441623	0.127	0.036	5.52337e-46	CD8.9	CLNK
1.58628e-34	0.437424	0.231	0.107	4.55057e-30	CD8.9	LDLRAD4
1.08899e-18	0.41702	0.366	0.248	3.12399e-14	CD8.9	SCML4
1.81628e-18	0.413196	0.634	0.508	5.21037e-14	CD8.9	ZFP36
4.44067e-23	0.411532	0.585	0.431	1.2739e-18	CD8.9	CD96
9.86058e-18	0.409103	0.684	0.537	2.82871e-13	CD8.9	GZMB
1.68162e-21	0.403176	0.25	0.142	4.82408e-17	CD8.9	PRMT9
6.73682e-37	0.402232	0.172	0.068	1.93259e-32	CD8.9	ATP1B1
8.6787e-37	0.40096	0.194	0.081	2.48966e-32	CD8.9	DAPK2
3.4219e-16	0.396733	0.326	0.219	9.81641e-12	CD8.9	ZNF331
8.68492e-19	0.396177	0.131	0.062	2.49144e-14	CD8.9	MAFF
2.78462e-25	0.394539	0.866	0.776	7.98825e-21	CD8.9	ID2
0	2.58346	1	0.853	0	CD8.10	CCL4
4.14062e-104	1.28941	0.84	0.646	1.18782e-99	CD8.10	KLF6
1.33632e-56	1.191	0.441	0.237	3.83351e-52	CD8.10	RGCC
7.50692e-48	1.03163	0.396	0.208	2.15351e-43	CD8.10	TNF
9.2369e-52	1.0038	0.746	0.57	2.64979e-47	CD8.10	FOS
1.49406e-72	0.849335	0.898	0.763	4.28601e-68	CD8.10	JUND
3.73522e-29	0.808689	0.537	0.395	1.07152e-24	CD8.10	TNFAIP3
2.32607e-60	0.786407	0.86	0.714	6.6728e-56	CD8.10	CD69
3.92476e-18	0.674828	0.73	0.702	1.1259e-13	CD8.10	ANXA1
6.70206e-41	0.674291	0.724	0.557	1.92262e-36	CD8.10	DUSP1
2.40078e-25	0.671233	0.178	0.08	6.88713e-21	CD8.10	LMNA
6.85681e-17	0.650582	0.28	0.179	1.96701e-12	CD8.10	GPR183
7.04102e-20	0.647066	0.296	0.184	2.01986e-15	CD8.10	ANKRD28
6.29783e-11	0.595055	0.29	0.207	1.80666e-06	CD8.10	IFNG
7.47126e-15	0.579504	0.246	0.154	2.14328e-10	CD8.10	XCL1
4.19046e-19	0.574654	0.312	0.198	1.20212e-14	CD8.10	MYADM
5.51119e-21	0.571	0.61	0.509	1.581e-16	CD8.10	ZFP36
4.39722e-20	0.553501	0.425	0.302	1.26143e-15	CD8.10	PTGER4
2.06125e-20	0.552941	0.472	0.35	5.9131e-16	CD8.10	TAGAP
1.34477e-20	0.549748	0.737	0.6	3.85775e-16	CD8.10	JUN
2.64245e-24	0.51982	0.65	0.519	7.58039e-20	CD8.10	FOSB
2.75771e-18	0.515187	0.661	0.573	7.91105e-14	CD8.10	NFKBIA
5.56449e-24	0.49899	0.609	0.437	1.59629e-19	CD8.10	GZMK
1.34603e-14	0.497799	0.177	0.099	3.86135e-10	CD8.10	PHLDA1
9.79337e-31	0.488641	0.929	0.862	2.80943e-26	CD8.10	VIM
1.98407e-11	0.48376	0.399	0.311	5.6917e-07	CD8.10	PPP1R15A
1.81577e-16	0.454554	0.501	0.388	5.20889e-12	CD8.10	AC020916.1
4.57642e-10	0.451244	0.319	0.238	1.31284e-05	CD8.10	XCL2
2.25593e-14	0.44587	0.486	0.39	6.4716e-10	CD8.10	LINC-PINT
7.42993e-15	0.442588	0.44	0.33	2.13142e-10	CD8.10	PLP2
3.27026e-23	0.4425	0.623	0.492	9.38139e-19	CD8.10	LEPROTL1
1.99119e-28	0.438412	0.927	0.88	5.71213e-24	CD8.10	TSC22D3
3.9262e-16	0.408738	0.682	0.59	1.12631e-11	CD8.10	STK17B
4.44272e-15	0.403208	0.133	0.066	1.27448e-10	CD8.10	FRMD4B
1.87515e-14	0.399474	0.607	0.519	5.37924e-10	CD8.10	MCL1
1.29298e-22	0.39922	0.142	0.061	3.70919e-18	CD8.10	CSRNP1
7.80034e-08	0.396205	0.319	0.253	0.00223768	CD8.10	EVI2A
2.34386e-11	0.388773	0.81	0.761	6.72382e-07	CD8.10	CRIP1
3.7736e-26	0.385883	0.923	0.875	1.08253e-21	CD8.10	CXCR4
3.94186e-13	0.385345	0.128	0.066	1.1308e-08	CD8.10	ICOS
2.29544e-21	0.382883	0.812	0.73	6.58493e-17	CD8.10	SARAF
3.18401e-15	0.378733	0.647	0.558	9.13397e-11	CD8.10	CD44
1.60599e-30	0.376195	0.943	0.917	4.6071e-26	CD8.10	SRGN
4.10623e-07	0.351847	0.288	0.221	0.0117795	CD8.10	ZNF331
1.26139e-07	0.341728	0.442	0.376	0.00361855	CD8.10	BTG2
5.78734e-09	0.338185	0.41	0.328	0.000166022	CD8.10	NR4A2
5.4949e-07	0.333055	0.297	0.23	0.0157632	CD8.10	CXCR6
4.66598e-10	0.331489	0.677	0.613	1.33853e-05	CD8.10	DUSP2
3.00693e-07	0.329257	0.262	0.196	0.00862599	CD8.10	TRAT1
3.18754e-09	0.324859	0.417	0.34	9.14411e-05	CD8.10	RHOH
0	4.05333	0.996	0.171	0	CD8.11	CCL3
1.73737e-124	1.53025	0.519	0.201	4.984e-120	CD8.11	FCGR3A
1.54836e-132	1.34733	0.453	0.143	4.44178e-128	CD8.11	TYROBP
4.04404e-78	1.34604	0.441	0.198	1.16011e-73	CD8.11	SPON2
5.08326e-105	1.32642	0.147	0.023	1.45823e-100	CD8.11	S100B
4.25491e-100	1.07652	0.388	0.129	1.22061e-95	CD8.11	KLRF1
1.14352e-124	1.05485	0.335	0.084	3.28043e-120	CD8.11	TRDC
2.11423e-55	1.00236	0.426	0.204	6.06509e-51	CD8.11	IFNG
3.73757e-45	0.974531	0.592	0.393	1.0722e-40	CD8.11	GNLY
1.51728e-93	0.94567	0.983	0.854	4.35262e-89	CD8.11	CCL4
5.58524e-27	0.889832	0.236	0.114	1.60224e-22	CD8.11	CCL3L1
8.62461e-51	0.881274	0.675	0.491	2.47414e-46	CD8.11	CD247
1.36708e-48	0.873497	0.47	0.249	3.92174e-44	CD8.11	FGFBP2
8.4423e-62	0.87073	0.759	0.54	2.42184e-57	CD8.11	KLRD1
9.73945e-59	0.858031	0.155	0.038	2.79396e-54	CD8.11	FCER1G
4.65693e-45	0.85626	0.61	0.406	1.33593e-40	CD8.11	ZEB2
1.41489e-51	0.853087	0.741	0.557	4.0589e-47	CD8.11	PRF1
1.41046e-59	0.844972	0.31	0.119	4.04617e-55	CD8.11	TXK
3.57445e-62	0.833795	0.76	0.536	1.0254e-57	CD8.11	GZMB
3.96072e-63	0.828475	0.499	0.234	1.13621e-58	CD8.11	KLRB1
6.03616e-30	0.789875	0.395	0.231	1.73159e-25	CD8.11	CLIC3
3.68795e-43	0.78046	0.397	0.205	1.05796e-38	CD8.11	PLAC8
9.33521e-38	0.779404	0.444	0.257	2.67799e-33	CD8.11	GNPTAB
1.99748e-40	0.778634	0.872	0.77	5.73017e-36	CD8.11	NEAT1
2.98471e-64	0.773286	0.241	0.077	8.56224e-60	CD8.11	HIPK2
1.03101e-38	0.74798	0.586	0.386	2.95765e-34	CD8.11	PYHIN1
4.19853e-37	0.737469	0.479	0.289	1.20443e-32	CD8.11	PLEK
2.26518e-58	0.725213	0.239	0.078	6.49813e-54	CD8.11	HAVCR2
2.49892e-39	0.697754	0.603	0.418	7.16866e-35	CD8.11	EFHD2
2.06808e-43	0.691797	0.366	0.177	5.9327e-39	CD8.11	ADGRG1
4.75526e-108	0.690757	0.16	0.026	1.36414e-103	CD8.11	AKR1C3
1.62182e-44	0.68874	0.281	0.117	4.6525e-40	CD8.11	KLRC3
1.03559e-77	0.665521	0.973	0.892	2.97079e-73	CD8.11	NKG7
1.85147e-33	0.657285	0.214	0.09	5.31131e-29	CD8.11	FGL2
7.19116e-31	0.650944	0.319	0.167	2.06293e-26	CD8.11	CEP78
1.02728e-84	0.646446	0.138	0.024	2.94696e-80	CD8.11	IGFBP7
4.00532e-39	0.611166	0.285	0.127	1.14901e-34	CD8.11	PTPN12
3.626e-26	0.593713	0.596	0.427	1.04019e-21	CD8.11	HOPX
1.75673e-31	0.573876	0.244	0.109	5.03953e-27	CD8.11	CX3CR1
1.88877e-27	0.569603	0.219	0.101	5.41832e-23	CD8.11	S1PR5
8.64847e-45	0.566981	0.893	0.806	2.48099e-40	CD8.11	CST7
5.27111e-58	0.562881	0.178	0.049	1.51212e-53	CD8.11	LYN
9.60119e-21	0.558714	0.445	0.303	2.75429e-16	CD8.11	MAPK1
5.19753e-43	0.549763	0.196	0.068	1.49102e-38	CD8.11	SYNGR1
2.22937e-19	0.547896	0.143	0.064	6.39538e-15	CD8.11	LAIR2
1.9052e-26	0.537292	0.31	0.164	5.46546e-22	CD8.11	DTHD1
2.12548e-20	0.533918	0.254	0.141	6.09736e-16	CD8.11	TFDP2
2.60423e-36	0.504159	0.186	0.068	7.47075e-32	CD8.11	LINC00299
1.13803e-24	0.496969	0.301	0.161	3.26467e-20	CD8.11	TBX21
5.70862e-27	0.492615	0.181	0.077	1.63763e-22	CD8.11	FGR
0	2.63059	0.623	0.073	0	CD8.12	LMNA
9.93094e-204	2.18535	0.927	0.699	2.84889e-199	CD8.12	ANXA1
9.04509e-206	2.14513	0.959	0.759	2.59476e-201	CD8.12	CRIP1
6.11967e-141	1.93257	0.614	0.235	1.75555e-136	CD8.12	RGCC
1.24436e-159	1.68778	0.818	0.457	3.5697e-155	CD8.12	TAGLN2
1.05021e-164	1.67567	0.593	0.194	3.01275e-160	CD8.12	MYADM
2.11962e-180	1.4839	0.977	0.862	6.08056e-176	CD8.12	VIM
2.77731e-111	1.36261	0.929	0.763	7.96728e-107	CD8.12	JUND
1.56339e-93	1.34824	0.497	0.198	4.48488e-89	CD8.12	ATP2B1
3.11772e-67	1.20858	0.714	0.481	8.9438e-63	CD8.12	EZR
7.45868e-64	1.14831	0.425	0.177	2.13967e-59	CD8.12	GPR183
3.27267e-100	1.14797	0.889	0.731	9.38831e-96	CD8.12	S100A10
1.91188e-74	1.12157	0.848	0.647	5.48461e-70	CD8.12	KLF6
2.14152e-74	1.07512	0.788	0.557	6.14339e-70	CD8.12	CD44
1.36342e-59	1.04394	0.359	0.139	3.91123e-55	CD8.12	YBX3
9.79498e-46	1.01185	0.483	0.264	2.80989e-41	CD8.12	PBXIP1
1.09596e-35	0.989371	0.384	0.201	3.14397e-31	CD8.12	METRNL
1.62051e-47	0.961314	0.72	0.56	4.64876e-43	CD8.12	AHNAK
1.15548e-44	0.921203	0.705	0.508	3.31474e-40	CD8.12	ZFP36
1.59421e-32	0.909295	0.424	0.242	4.57332e-28	CD8.12	CREM
1.99048e-53	0.881214	0.248	0.081	5.71009e-49	CD8.12	PRXL2C
4.80373e-34	0.876192	0.579	0.395	1.37805e-29	CD8.12	TNFAIP3
6.21907e-36	0.846594	0.752	0.571	1.78406e-31	CD8.12	FOS
1.2814e-62	0.80294	0.96	0.88	3.67595e-58	CD8.12	TSC22D3
2.7314e-18	0.780236	0.377	0.252	7.83558e-14	CD8.12	FAM177A1
1.96587e-38	0.772586	0.545	0.329	5.63948e-34	CD8.12	PLP2
1.81605e-41	0.763873	0.69	0.437	5.20969e-37	CD8.12	GZMK
8.57455e-43	0.742945	0.834	0.73	2.45978e-38	CD8.12	SARAF
5.00151e-33	0.737095	0.682	0.518	1.43478e-28	CD8.12	MCL1
5.10963e-19	0.736769	0.381	0.248	1.4658e-14	CD8.12	SYAP1
2.09514e-17	0.736386	0.308	0.185	6.01033e-13	CD8.12	ANKRD28
1.04141e-40	0.733826	0.942	0.917	2.98749e-36	CD8.12	SRGN
3.61667e-35	0.73216	0.528	0.323	1.03751e-30	CD8.12	NIBAN1
1.00638e-18	0.721608	0.411	0.28	2.887e-14	CD8.12	YPEL5
2.50358e-24	0.714146	0.591	0.44	7.18203e-20	CD8.12	ADGRE5
3.45366e-23	0.702954	0.541	0.405	9.90752e-19	CD8.12	IDS
1.0212e-32	0.680559	0.661	0.492	2.92951e-28	CD8.12	LEPROTL1
2.16588e-22	0.665706	0.224	0.106	6.21325e-18	CD8.12	ARL4A
3.45067e-36	0.664995	0.768	0.644	9.89892e-32	CD8.12	S100A11
5.97993e-19	0.653842	0.495	0.355	1.71546e-14	CD8.12	TUBA1A
1.96738e-28	0.653078	0.177	0.065	5.64381e-24	CD8.12	FRMD4B
1.12869e-12	0.64385	0.51	0.421	3.23787e-08	CD8.12	TGFB1
2.58667e-12	0.640193	0.576	0.497	7.42039e-08	CD8.12	LGALS1
1.54974e-15	0.62756	0.624	0.515	4.44575e-11	CD8.12	LDHA
7.35587e-21	0.62215	0.333	0.196	2.11018e-16	CD8.12	CCDC167
2.01849e-12	0.581881	0.462	0.363	5.79045e-08	CD8.12	SELENOK
8.25081e-07	0.575138	0.333	0.269	0.0236691	CD8.12	GABARAPL1
2.51202e-14	0.560766	0.252	0.148	7.20623e-10	CD8.12	SEPTIN11
3.52199e-13	0.551458	0.326	0.214	1.01035e-08	CD8.12	PDE4B
6.12839e-19	0.540366	0.556	0.425	1.75805e-14	CD8.12	ANXA2
0	3.06578	0.978	0.228	0	CD8.13	KLRB1
1.37179e-126	1.75647	0.76	0.342	3.93526e-122	CD8.13	LTB
3.94189e-144	1.63413	0.883	0.475	1.13081e-139	CD8.13	IL7R
1.89566e-148	1.44438	0.444	0.105	5.43808e-144	CD8.13	CEBPD
3.57189e-106	1.26559	0.409	0.117	1.02467e-101	CD8.13	NCR3
0	1.16884	0.24	0.003	0	CD8.13	SLC4A10
4.19887e-181	1.10724	0.334	0.051	1.20453e-176	CD8.13	ZBTB16
7.09388e-207	1.07431	0.264	0.029	2.03502e-202	CD8.13	TMIGD2
5.09878e-177	1.05376	0.273	0.036	1.46269e-172	CD8.13	TLE1
5.82642e-116	0.992874	0.297	0.059	1.67143e-111	CD8.13	TNFRSF25
2.01918e-59	0.992507	0.681	0.387	5.79242e-55	CD8.13	SPOCK2
2.58425e-116	0.886755	0.242	0.041	7.41343e-112	CD8.13	DPP4
5.88499e-48	0.836163	0.417	0.183	1.68823e-43	CD8.13	IFNGR1
9.29711e-175	0.834703	0.187	0.017	2.66706e-170	CD8.13	CCR6
9.52783e-37	0.832428	0.76	0.572	2.73325e-32	CD8.13	NFKBIA
1.5576e-68	0.776621	0.211	0.047	4.4683e-64	CD8.13	HPGD
1.00598e-45	0.769543	0.393	0.167	2.88586e-41	CD8.13	ERN1
7.77527e-31	0.697703	0.398	0.204	2.23049e-26	CD8.13	TTC39C
3.60472e-57	0.694731	0.264	0.078	1.03409e-52	CD8.13	AQP3
1.98731e-22	0.686204	0.585	0.396	5.701e-18	CD8.13	TNFAIP3
5.40787e-34	0.682749	0.569	0.346	1.55136e-29	CD8.13	RORA
3.891e-120	0.674947	1	0.996	1.11621e-115	CD8.13	RPLP1
1.40466e-23	0.661109	0.35	0.187	4.02956e-19	CD8.13	PDE4D
2.97038e-59	0.642624	0.954	0.871	8.52114e-55	CD8.13	RPLP0
7.86057e-52	0.6147	0.248	0.074	2.25496e-47	CD8.13	RUNX2
2.39776e-34	0.608319	0.257	0.099	6.87846e-30	CD8.13	ATF7IP2
1.71842e-121	0.607872	0.998	0.993	4.92962e-117	CD8.13	TPT1
1.57829e-27	0.599038	0.299	0.139	4.52763e-23	CD8.13	PHACTR2
2.01626e-21	0.574483	0.437	0.266	5.78403e-17	CD8.13	ODF2L
2.25901e-44	0.57325	0.11	0.021	6.48042e-40	CD8.13	CCL20
9.26763e-20	0.573065	0.433	0.265	2.6586e-15	CD8.13	PBXIP1
6.38557e-23	0.571677	0.429	0.25	1.83183e-18	CD8.13	MYBL1
2.19774e-27	0.561267	0.246	0.103	6.30464e-23	CD8.13	SLAMF1
1.17661e-19	0.560813	0.312	0.169	3.37535e-15	CD8.13	GCHFR
6.34584e-42	0.556708	0.154	0.039	1.82043e-37	CD8.13	LST1
7.36563e-25	0.552731	0.734	0.558	2.11298e-20	CD8.13	DUSP1
2.20582e-37	0.545026	0.945	0.874	6.32783e-33	CD8.13	EEF1B2
5.82214e-42	0.542806	0.169	0.045	1.6702e-37	CD8.13	IL18RAP
1.24438e-20	0.538387	0.483	0.312	3.56975e-16	CD8.13	FKBP11
2.33441e-11	0.519215	0.677	0.572	6.69672e-07	CD8.13	FOS
1.4182e-33	0.516054	0.169	0.052	4.06838e-29	CD8.13	CTSH
3.16038e-23	0.513735	0.387	0.209	9.06619e-19	CD8.13	JAML
7.73793e-25	0.51188	0.861	0.715	2.21978e-20	CD8.13	CD69
4.86123e-23	0.508572	0.503	0.311	1.39454e-18	CD8.13	GPR171
4.02627e-33	0.505733	0.91	0.809	1.15502e-28	CD8.13	EEF1G
1.48103e-23	0.496695	0.117	0.036	4.24862e-19	CD8.13	NRIP1
2.28012e-26	0.495282	0.259	0.113	6.54098e-22	CD8.13	SATB1
1.72499e-18	0.494129	0.477	0.317	4.94849e-14	CD8.13	GPR65
9.58536e-16	0.493122	0.299	0.175	2.74975e-11	CD8.13	NOSIP
3.05701e-52	0.485057	0.985	0.965	8.76966e-48	CD8.13	RPS13
6.39138e-155	3.19481	0.929	0.294	1.83349e-150	CD8.14	ISG15
4.41195e-194	2.8215	0.79	0.143	1.26566e-189	CD8.14	MX1
1.7512e-113	2.47743	0.681	0.163	5.02366e-109	CD8.14	IFI6
0	2.32494	0.524	0.028	0	CD8.14	IFIT3
0	2.31808	0.529	0.017	0	CD8.14	IFIT1
2.85244e-255	2.30488	0.543	0.046	8.1828e-251	CD8.14	IFI44L
1.01347e-139	2.04612	0.376	0.039	2.90735e-135	CD8.14	IFIT2
4.04186e-189	2.04033	0.605	0.076	1.15949e-184	CD8.14	HERC5
2.97528e-307	1.99266	0.519	0.034	8.53518e-303	CD8.14	RSAD2
1.18542e-113	1.94183	0.605	0.12	3.40061e-109	CD8.14	EPSTI1
1.34674e-80	1.87655	0.733	0.244	3.8634e-76	CD8.14	STAT1
2.62449e-130	1.86635	0.562	0.091	7.52888e-126	CD8.14	MX2
1.47722e-80	1.84725	0.662	0.194	4.23769e-76	CD8.14	XAF1
2.88334e-230	1.7764	0.514	0.045	8.27143e-226	CD8.14	OAS1
2.12645e-73	1.74686	0.924	0.571	6.10015e-69	CD8.14	ISG20
5.30599e-60	1.72835	0.571	0.179	1.52213e-55	CD8.14	GBP1
5.43564e-125	1.7232	0.51	0.078	1.55932e-120	CD8.14	IFI44
4.46079e-76	1.69941	0.69	0.221	1.27967e-71	CD8.14	SAMD9L
3.15103e-67	1.64467	0.886	0.519	9.03936e-63	CD8.14	LY6E
6.62641e-64	1.62792	0.605	0.189	1.90092e-59	CD8.14	EIF2AK2
1.51128e-44	1.58275	0.476	0.153	4.33541e-40	CD8.14	TNFSF10
1.12922e-67	1.43072	0.481	0.112	3.2394e-63	CD8.14	DDX60
5.22333e-56	1.39915	0.476	0.129	1.49842e-51	CD8.14	OASL
2.36065e-96	1.3771	0.462	0.078	6.772e-92	CD8.14	PLSCR1
1.16748e-47	1.36266	0.619	0.235	3.34915e-43	CD8.14	LAG3
4.00328e-47	1.3423	0.886	0.563	1.14842e-42	CD8.14	IFI16
2.29046e-51	1.32269	0.471	0.133	6.57065e-47	CD8.14	IFI35
3.03762e-285	1.32233	0.348	0.016	8.71403e-281	CD8.14	CMPK2
6.86072e-38	1.32145	0.643	0.29	1.96813e-33	CD8.14	SAMD9
4.29843e-21	1.29774	0.719	0.485	1.23309e-16	CD8.14	MT2A
1.52895e-72	1.2884	0.519	0.122	4.38609e-68	CD8.14	PARP9
8.08277e-71	1.28637	0.443	0.092	2.3187e-66	CD8.14	IRF7
1.12954e-41	1.28303	0.619	0.262	3.24031e-37	CD8.14	PARP14
1.77344e-36	1.28116	0.714	0.39	5.08746e-32	CD8.14	BST2
1.58012e-33	1.27462	0.548	0.23	4.5329e-29	CD8.14	IFITM1
1.14244e-75	1.24412	0.486	0.103	3.27731e-71	CD8.14	OAS2
6.37223e-38	1.20887	0.662	0.308	1.828e-33	CD8.14	TRIM22
3.82137e-49	1.19827	0.543	0.175	1.09624e-44	CD8.14	TYMP
8.77028e-34	1.14196	0.652	0.32	2.51593e-29	CD8.14	SP110
2.49634e-34	1.1137	0.871	0.66	7.16124e-30	CD8.14	RNF213
7.97887e-32	1.09714	0.529	0.221	2.2889e-27	CD8.14	UBE2L6
1.44727e-33	1.08278	0.362	0.11	4.15178e-29	CD8.14	DDX60L
1.73351e-51	1.07679	0.333	0.07	4.97292e-47	CD8.14	IFIH1
1.66557e-30	1.04452	0.305	0.088	4.77803e-26	CD8.14	PNPT1
1.85717e-28	1.02748	0.738	0.464	5.32767e-24	CD8.14	DRAP1
2.1513e-107	1.02136	0.295	0.03	6.17142e-103	CD8.14	OAS3
2.19216e-22	1.01438	0.467	0.207	6.28865e-18	CD8.14	N4BP1
1.59421e-17	0.997475	0.348	0.149	4.5733e-13	CD8.14	GBP4
1.51837e-33	0.997382	0.357	0.106	4.35573e-29	CD8.14	DTX3L
6.61283e-46	0.988737	0.3	0.063	1.89702e-41	CD8.14	HELZ2
1.02865e-196	3.8664	0.847	0.16	2.95089e-192	CD8.15	STMN1
8.87329e-101	3.60399	0.942	0.542	2.54548e-96	CD8.15	HIST1H4C
0	3.54183	0.815	0.028	0	CD8.15	HIST1H1B
0	3.35296	0.746	0.022	0	CD8.15	MKI67
0	3.31603	0.762	0.017	0	CD8.15	TOP2A
8.27329e-139	3.2932	0.862	0.251	2.37336e-134	CD8.15	TUBB
0	3.0947	0.772	0.03	0	CD8.15	NUSAP1
6.07532e-88	3.03953	0.894	0.514	1.74283e-83	CD8.15	TUBA1B
0	2.98356	0.714	0.041	0	CD8.15	CENPF
1.49928e-80	2.87128	0.82	0.423	4.30098e-76	CD8.15	HMGB2
0	2.793	0.746	0.015	0	CD8.15	ASPM
0	2.75468	0.735	0.016	0	CD8.15	TYMS
3.08473e-124	2.66498	0.825	0.22	8.84916e-120	CD8.15	HIST1H1C
0	2.51877	0.741	0.015	0	CD8.15	PCLAF
5.05743e-94	2.46233	0.937	0.522	1.45083e-89	CD8.15	HMGN2
0	2.41966	0.714	0.009	0	CD8.15	RRM2
1.59569e-159	2.3234	0.783	0.146	4.57757e-155	CD8.15	SMC4
1.24368e-88	2.29436	0.926	0.383	3.56775e-84	CD8.15	HIST1H1D
0	2.26146	0.677	0.006	0	CD8.15	UBE2C
1.51812e-98	2.19186	0.862	0.271	4.35503e-94	CD8.15	HIST1H1E
0	2.18565	0.667	0.019	0	CD8.15	TPX2
1.05435e-185	2.04562	0.704	0.094	3.02463e-181	CD8.15	HIST1H3D
8.88799e-81	2.03895	0.915	0.558	2.5497e-76	CD8.15	H2AFZ
1.69661e-184	2.01595	0.677	0.089	4.86706e-180	CD8.15	PCNA
0	1.98678	0.704	0.006	0	CD8.15	BIRC5
0	1.97946	0.651	0.004	0	CD8.15	HIST1H3B
3.73413e-168	1.92856	0.741	0.115	1.07121e-163	CD8.15	ATAD2
2.44121e-79	1.86156	0.836	0.365	7.00311e-75	CD8.15	H2AFV
0	1.84937	0.704	0.051	0	CD8.15	CKS1B
3.00905e-96	1.84355	0.693	0.16	8.63207e-92	CD8.15	HIST2H2AC
0	1.81577	0.64	0.013	0	CD8.15	KNL1
5.17397e-75	1.79583	0.958	0.888	1.48426e-70	CD8.15	HMGB1
3.53891e-242	1.77897	0.709	0.073	1.01521e-237	CD8.15	SMC2
0	1.77485	0.608	0.004	0	CD8.15	DLGAP5
0	1.77241	0.624	0.02	0	CD8.15	KIF11
0	1.76937	0.64	0.027	0	CD8.15	PRC1
0	1.75974	0.651	0.019	0	CD8.15	CLSPN
6.20482e-78	1.75129	0.783	0.285	1.77998e-73	CD8.15	TMPO
5.48456e-233	1.73169	0.646	0.061	1.57336e-228	CD8.15	HIST1H2AG
0	1.70843	0.635	0.016	0	CD8.15	CDKN3
2.13911e-65	1.7061	0.841	0.461	6.13645e-61	CD8.15	ANP32B
2.913e-68	1.68702	0.73	0.251	8.35652e-64	CD8.15	DUT
0	1.67851	0.582	0.003	0	CD8.15	HIST1H3G
0	1.66572	0.561	0.016	0	CD8.15	HIST1H2AL
0	1.65852	0.598	0.011	0	CD8.15	CDK1
2.72344e-98	1.62778	0.698	0.155	7.81275e-94	CD8.15	PTTG1
3.00274e-232	1.6199	0.688	0.07	8.61395e-228	CD8.15	LMNB1
0	1.61942	0.619	0.008	0	CD8.15	CCNA2
4.53502e-87	1.61749	0.799	0.244	1.30096e-82	CD8.15	H2AFX
4.22646e-280	1.58528	0.656	0.053	1.21244e-275	CD8.15	EZH2

## Sheet: S7
Supplementary Table S7. Top 50 CD4 T cell cluster markers
p_val	avg_log2FC	pct.1	pct.2	p_val_adj	cluster	gene
0	1.28933	0.712	0.268	0	CD4.1	KLF2
0	1.02625	0.447	0.135	0	CD4.1	CCR7
0	0.868284	0.995	0.94	0	CD4.1	RPS6
0	0.853953	0.264	0.108	0	CD4.1	AREG
0	0.848785	0.998	0.946	0	CD4.1	RPS3A
0	0.848643	0.999	0.963	0	CD4.1	RPS12
0	0.830191	0.962	0.83	0	CD4.1	EEF1B2
0	0.829958	0.999	0.954	0	CD4.1	RPS8
0	0.808488	0.999	0.958	0	CD4.1	RPL32
0	0.80398	0.991	0.92	0	CD4.1	RPS13
0	0.792625	0.452	0.171	0	CD4.1	TCF7
0	0.783058	0.384	0.153	0	CD4.1	SELL
0	0.781912	0.997	0.954	0	CD4.1	RPL34
0	0.780807	1	0.964	0	CD4.1	RPS18
0	0.773529	0.994	0.936	0	CD4.1	RPL21
0	0.769483	0.998	0.96	0	CD4.1	RPL3
0	0.751264	0.993	0.931	0	CD4.1	RPL9
0	0.747297	0.983	0.901	0	CD4.1	RPS5
0	0.741159	0.961	0.842	0	CD4.1	RPL7
0	0.7409	0.986	0.916	0	CD4.1	RPL5
0	0.735501	0.943	0.801	0	CD4.1	EEF1G
0	0.728108	1	0.978	0	CD4.1	RPL13
0	0.726131	0.999	0.982	0	CD4.1	EEF1A1
0	0.720762	0.999	0.962	0	CD4.1	RPS14
0	0.716564	0.997	0.951	0	CD4.1	RPS23
0	0.71059	0.958	0.862	0	CD4.1	RPL36A
0	0.698729	0.431	0.219	0	CD4.1	NOSIP
0	0.69127	0.999	0.958	0	CD4.1	RPL30
0	0.690861	0.995	0.946	0	CD4.1	RPL39
0	0.685638	0.967	0.876	0	CD4.1	RPL22
0	0.676572	0.999	0.967	0	CD4.1	RPL11
0	0.671227	0.794	0.574	0	CD4.1	LDHB
0	0.66924	0.99	0.94	0	CD4.1	RPL37
0	0.668163	0.969	0.869	0	CD4.1	RPS20
0	0.662899	0.999	0.959	0	CD4.1	RPL19
0	0.658681	0.317	0.106	0	CD4.1	MAL
0	0.652572	0.996	0.944	0	CD4.1	RPL29
0	0.651863	0.994	0.946	0	CD4.1	RPLP2
0	0.651743	0.999	0.963	0	CD4.1	RPS27A
0	0.650561	0.998	0.959	0	CD4.1	RPS3
0	0.648833	0.923	0.803	0	CD4.1	RPL23
0	0.646721	0.993	0.939	0	CD4.1	RPS16
0	0.645966	0.999	0.959	0	CD4.1	RPS4X
0	0.643429	0.99	0.929	0	CD4.1	RPS25
0	0.641184	0.972	0.886	0	CD4.1	RPL27A
0	0.640746	0.984	0.918	0	CD4.1	RPS21
0	0.63858	0.988	0.92	0	CD4.1	RPL10A
0	0.637084	0.986	0.919	0	CD4.1	RPL36
0	0.636595	0.998	0.956	0	CD4.1	RPL18A
0	0.63433	0.985	0.917	0	CD4.1	RPSA
0	1.31959	0.774	0.374	0	CD4.2	CCL5
0	1.10887	0.582	0.259	0	CD4.2	GZMA
0	1.02842	0.561	0.324	0	CD4.2	LGALS1
0	0.934774	0.756	0.466	0	CD4.2	ALOX5AP
0	0.880099	0.372	0.158	0	CD4.2	HOPX
0	0.863249	0.975	0.843	0	CD4.2	S100A4
0	0.849778	0.382	0.154	0	CD4.2	CXCR6
0	0.845887	0.274	0.099	0	CD4.2	GZMH
0	0.842947	0.97	0.872	0	CD4.2	SH3BGRL3
0	0.814717	0.603	0.335	0	CD4.2	LGALS3
0	0.783453	0.948	0.833	0	CD4.2	CD52
0	0.769893	0.137	0.033	0	CD4.2	XCL1
0	0.754702	0.371	0.17	0	CD4.2	LINC00892
0	0.746781	0.678	0.459	0	CD4.2	CKLF
0	0.708264	0.7	0.512	0	CD4.2	COTL1
0	0.698963	0.35	0.172	0	CD4.2	CAPG
0	0.698048	0.28	0.113	0	CD4.2	LINC01871
0	0.696205	0.921	0.798	0	CD4.2	S100A6
0	0.667377	0.437	0.241	0	CD4.2	APOBEC3G
0	0.657571	0.665	0.43	0	CD4.2	RBPJ
1.17052e-132	0.648176	0.363	0.289	3.35788e-128	CD4.2	KLRB1
0	0.637949	0.813	0.641	0	CD4.2	LCP1
0	0.61814	0.703	0.504	0	CD4.2	ID2
0	0.615328	0.831	0.661	0	CD4.2	CLIC1
0	0.604756	0.2	0.065	0	CD4.2	CPNE7
0	0.576496	0.73	0.564	0	CD4.2	CD99
0	0.575243	0.989	0.962	0	CD4.2	ACTB
0	0.570432	0.511	0.335	0	CD4.2	CD63
0	0.56865	0.554	0.384	0	CD4.2	YWHAQ
0	0.525222	0.916	0.819	0	CD4.2	PFN1
0	0.52179	0.904	0.793	0	CD4.2	CD2
0	0.521657	0.391	0.214	0	CD4.2	GLUL
0	0.51297	0.401	0.251	0	CD4.2	FKBP11
0	0.510388	0.843	0.723	0	CD4.2	MYL12B
0	0.500401	0.684	0.542	0	CD4.2	PLAAT4
0	0.497055	0.765	0.636	0	CD4.2	HCST
0	0.496703	0.224	0.11	0	CD4.2	GYG1
0	0.496102	0.319	0.174	0	CD4.2	JAML
0	0.493863	0.999	0.983	0	CD4.2	TMSB4X
0	0.492704	0.888	0.795	0	CD4.2	MYL12A
0	0.482001	0.293	0.16	0	CD4.2	GLIPR2
0	0.480488	0.402	0.255	0	CD4.2	EFHD2
0	0.473352	0.548	0.377	0	CD4.2	HLA-DRB1
0	0.462114	0.928	0.838	0	CD4.2	GAPDH
0	0.462043	0.911	0.825	0	CD4.2	MYL6
0	0.461344	0.829	0.691	0	CD4.2	S100A11
0	0.460404	0.582	0.453	0	CD4.2	PSME2
0	0.453848	0.259	0.136	0	CD4.2	CTSH
0	0.453155	0.831	0.702	0	CD4.2	S100A10
0	0.44741	0.172	0.066	0	CD4.2	CLU
5.36463e-117	1.67815	0.34	0.265	1.53895e-112	CD4.3	PLCG2
5.98223e-242	1.25672	0.428	0.322	1.71612e-237	CD4.3	XIST
8.45507e-143	1.16794	0.588	0.553	2.4255e-138	CD4.3	MTRNR2L12
5.66863e-298	1.06477	0.516	0.404	1.62616e-293	CD4.3	NKTR
5.88787e-290	1.06034	0.499	0.388	1.68905e-285	CD4.3	MACF1
0	1.05428	0.828	0.767	0	CD4.3	NEAT1
0	1.02015	0.664	0.576	0	CD4.3	SYNE2
6.98658e-187	1.01552	0.373	0.273	2.00424e-182	CD4.3	NABP1
6.52725e-262	0.993771	0.581	0.505	1.87247e-257	CD4.3	FOSB
4.34479e-150	0.990327	0.373	0.289	1.24639e-145	CD4.3	HEXIM1
9.35108e-175	0.967012	0.561	0.513	2.68255e-170	CD4.3	INTS6
4.63907e-86	0.948377	0.436	0.393	1.33081e-81	CD4.3	AC020916.1
8.01061e-236	0.939033	0.549	0.468	2.298e-231	CD4.3	ARGLU1
6.43357e-153	0.910988	0.497	0.435	1.8456e-148	CD4.3	PPP1R10
1.10691e-178	0.900805	0.419	0.329	3.17539e-174	CD4.3	ATM
7.94772e-175	0.894869	0.396	0.301	2.27996e-170	CD4.3	UTRN
1.60019e-208	0.88068	0.584	0.52	4.59047e-204	CD4.3	LINC-PINT
2.67889e-240	0.876235	0.61	0.552	7.68493e-236	CD4.3	N4BP2L2
8.26478e-269	0.876166	0.61	0.531	2.37092e-264	CD4.3	AHNAK
6.47279e-30	0.874786	0.187	0.155	1.85685e-25	CD4.3	MTRNR2L8
1.73831e-274	0.865074	0.69	0.654	4.98669e-270	CD4.3	DDX3X
0	0.856771	0.728	0.701	0	CD4.3	FUS
8.36319e-148	0.848024	0.201	0.119	2.39915e-143	CD4.3	LINC00342
1.19164e-112	0.846432	0.397	0.329	3.41845e-108	CD4.3	TSPYL2
7.68452e-122	0.842485	0.227	0.149	2.20446e-117	CD4.3	SNHG14
3.41978e-156	0.840667	0.316	0.223	9.81032e-152	CD4.3	PCNX1
3.83479e-167	0.838541	0.49	0.422	1.10009e-162	CD4.3	TNRC6B
1.6209e-149	0.8372	0.494	0.431	4.64987e-145	CD4.3	CRYBG1
1.32574e-303	0.831111	0.67	0.609	3.80316e-299	CD4.3	IKZF1
8.73577e-178	0.830983	0.561	0.514	2.50603e-173	CD4.3	AAK1
7.42608e-107	0.830441	0.45	0.396	2.13032e-102	CD4.3	GABPB1-AS1
4.68731e-132	0.823246	0.382	0.306	1.34465e-127	CD4.3	ATF7IP
6.04595e-97	0.817124	0.443	0.394	1.7344e-92	CD4.3	BTG2
0	0.815684	0.785	0.771	0	CD4.3	SRSF7
4.73712e-99	0.814315	0.239	0.17	1.35894e-94	CD4.3	FTX
7.78477e-106	0.813163	0.375	0.31	2.23322e-101	CD4.3	PCSK7
1.33596e-109	0.812733	0.403	0.339	3.83245e-105	CD4.3	CEMIP2
1.72749e-174	0.807355	0.635	0.591	4.95564e-170	CD4.3	RNF213
1.09982e-253	0.807288	0.683	0.648	3.15506e-249	CD4.3	RSRP1
4.3422e-143	0.806301	0.501	0.45	1.24565e-138	CD4.3	HNRNPH1
1.9139e-117	0.797986	0.362	0.288	5.4904e-113	CD4.3	CD84
9.04066e-111	0.797962	0.3	0.225	2.59349e-106	CD4.3	ATXN7
1.25838e-247	0.79739	0.654	0.611	3.60993e-243	CD4.3	BCL11B
1.85993e-162	0.796419	0.387	0.294	5.33557e-158	CD4.3	PARP8
6.782e-96	0.796185	0.31	0.243	1.94555e-91	CD4.3	SMG1
7.97634e-97	0.795327	0.337	0.273	2.28817e-92	CD4.3	ASH1L
7.61169e-51	0.793072	0.185	0.139	2.18357e-46	CD4.3	KCNQ1OT1
3.68122e-209	0.790795	0.631	0.589	1.05603e-204	CD4.3	PPP2R5C
0	0.790435	0.846	0.8	0	CD4.3	IL7R
1.45917e-138	0.790185	0.457	0.393	4.18592e-134	CD4.3	ITK
0	2.46774	0.503	0.153	0	CD4.4	TNFRSF4
0	2.19644	0.646	0.112	0	CD4.4	TIGIT
0	2.17927	0.462	0.056	0	CD4.4	IL2RA
0	2.16118	0.453	0.039	0	CD4.4	RTKN2
0	1.94945	0.496	0.135	0	CD4.4	TNFRSF18
0	1.82443	0.421	0.017	0	CD4.4	FOXP3
0	1.7047	0.602	0.193	0	CD4.4	CTLA4
0	1.68302	0.405	0.025	0	CD4.4	IKZF2
0	1.64735	0.656	0.221	0	CD4.4	CD27
0	1.62087	0.494	0.099	0	CD4.4	TBC1D4
0	1.44054	0.387	0.085	0	CD4.4	PMAIP1
0	1.38856	0.288	0.031	0	CD4.4	LAIR2
0	1.36029	0.221	0.01	0	CD4.4	TNFRSF9
0	1.34295	0.37	0.101	0	CD4.4	LINC01943
0	1.28331	0.528	0.229	0	CD4.4	CARD16
0	1.26225	0.3	0.046	0	CD4.4	ICA1
0	1.24305	0.57	0.313	0	CD4.4	TNFRSF1B
0	1.23318	0.383	0.086	0	CD4.4	STAM
0	1.19471	0.219	0.042	0	CD4.4	HPGD
0	1.17901	0.602	0.331	0	CD4.4	UGP2
0	1.16014	0.253	0.045	0	CD4.4	TTN
0	1.09286	0.58	0.345	0	CD4.4	CD7
0	1.08965	0.206	0.006	0	CD4.4	LAYN
0	1.08349	0.258	0.049	0	CD4.4	ENTPD1
0	1.07397	0.313	0.105	0	CD4.4	GADD45A
0	1.06631	0.624	0.373	0	CD4.4	BATF
0	1.01746	0.952	0.873	0	CD4.4	IL32
0	0.985267	0.343	0.138	0	CD4.4	ICOS
0	0.964347	0.519	0.324	0	CD4.4	CTSC
0	0.964193	0.53	0.283	0	CD4.4	GBP2
0	0.952954	0.394	0.172	0	CD4.4	DUSP4
0	0.925514	0.225	0.059	0	CD4.4	AC133644.2
0	0.913162	0.418	0.198	0	CD4.4	DNPH1
0	0.907702	0.21	0.023	0	CD4.4	F5
0	0.903565	0.735	0.55	0	CD4.4	SAT1
0	0.867197	0.649	0.389	0	CD4.4	ARID5B
0	0.866362	0.221	0.047	0	CD4.4	VAV3
0	0.86446	0.727	0.467	0	CD4.4	RGS1
0	0.845343	0.411	0.216	0	CD4.4	GLRX
0	0.82394	0.168	0.005	0	CD4.4	FANK1
0	0.815549	0.185	0.021	0	CD4.4	IKZF4
0	0.797665	0.351	0.161	0	CD4.4	BTG3
0	0.796833	0.434	0.215	0	CD4.4	FCMR
0	0.793803	0.16	0.019	0	CD4.4	CCDC141
0	0.785975	0.424	0.187	0	CD4.4	SELL
0	0.76161	0.434	0.231	0	CD4.4	PHACTR2
0	0.75662	0.148	0.01	0	CD4.4	IL1R1
0	0.75375	0.562	0.372	0	CD4.4	USP15
0	0.738574	0.17	0.039	0	CD4.4	MAGEH1
0	0.73617	0.288	0.108	0	CD4.4	SIRPG
0	3.67824	0.989	0.094	0	CD4.5	GZMK
0	1.17131	0.724	0.316	0	CD4.5	GZMA
0	1.13177	0.581	0.282	0	CD4.5	CST7
0	0.975287	0.385	0.145	0	CD4.5	LYAR
8.42867e-177	0.913484	0.207	0.082	2.41793e-172	CD4.5	NKG7
3.59888e-193	0.865906	0.546	0.355	1.03241e-188	CD4.5	DUSP2
0	0.775226	0.812	0.453	0	CD4.5	CCL5
1.09373e-152	0.703113	0.564	0.383	3.13759e-148	CD4.5	KLF2
0	0.684759	0.152	0.021	0	CD4.5	EOMES
7.91593e-203	0.630627	0.727	0.536	2.27084e-198	CD4.5	GIMAP7
9.047e-195	0.624238	0.696	0.504	2.59531e-190	CD4.5	GIMAP4
1.43778e-128	0.573458	0.191	0.084	4.12456e-124	CD4.5	KLRG1
8.111e-107	0.528478	0.405	0.263	2.3268e-102	CD4.5	GIMAP5
5.94528e-108	0.520479	0.426	0.282	1.70552e-103	CD4.5	GZMM
2.39206e-117	0.519259	0.589	0.447	6.86209e-113	CD4.5	CD81
7.19031e-149	0.512736	0.193	0.079	2.06269e-144	CD4.5	SAMD3
6.25797e-65	0.440203	0.21	0.124	1.79522e-60	CD4.5	CMC1
6.24783e-56	0.43734	0.137	0.072	1.79232e-51	CD4.5	ITM2C
1.27013e-78	0.420052	0.156	0.075	3.64361e-74	CD4.5	MYBL1
2.49631e-56	0.416249	0.538	0.441	7.16116e-52	CD4.5	PIK3R1
3.30934e-99	0.413718	0.699	0.57	9.49349e-95	CD4.5	PLAAT4
1.30847e-67	0.397211	0.4	0.287	3.7536e-63	CD4.5	GIMAP1
1.01282e-54	0.393045	0.386	0.281	2.90547e-50	CD4.5	CLEC2B
1.26824e-49	0.36927	0.341	0.251	3.63821e-45	CD4.5	LITAF
8.22861e-26	0.362958	0.196	0.139	2.36054e-21	CD4.5	GZMH
1.81154e-32	0.359301	0.195	0.134	5.19676e-28	CD4.5	NUCB2
6.50019e-36	0.347366	0.212	0.145	1.86471e-31	CD4.5	IFNGR1
2.47203e-30	0.34237	0.359	0.285	7.09151e-26	CD4.5	APOBEC3G
1.61953e-49	0.339972	0.793	0.807	4.64595e-45	CD4.5	IL7R
2.17682e-71	0.336899	0.762	0.662	6.24464e-67	CD4.5	HCST
9.55079e-54	0.334083	0.15	0.082	2.73983e-49	CD4.5	PDCD1
5.02786e-63	0.329559	0.171	0.092	1.44234e-58	CD4.5	F2R
8.2512e-49	0.326424	0.333	0.238	2.36702e-44	CD4.5	FCMR
1.6135e-33	0.326284	0.284	0.212	4.62864e-29	CD4.5	PYHIN1
8.27068e-32	0.325319	0.165	0.107	2.37261e-27	CD4.5	CEBPD
7.99172e-46	0.32331	0.124	0.067	2.29258e-41	CD4.5	AC004585.1
8.3284e-48	0.320402	0.178	0.107	2.38917e-43	CD4.5	KLF3
4.62863e-28	0.319074	0.219	0.161	1.32782e-23	CD4.5	CLDND1
1.31631e-49	0.31417	0.38	0.281	3.77611e-45	CD4.5	RUNX3
4.58071e-39	0.30936	0.27	0.192	1.31407e-34	CD4.5	TC2N
1.87775e-46	0.302701	0.183	0.111	5.38669e-42	CD4.5	CTSW
2.54682e-27	0.301223	0.277	0.215	7.30607e-23	CD4.5	DENND2D
1.15312e-33	0.291228	0.296	0.221	3.30795e-29	CD4.5	ARAP2
3.35886e-29	0.287309	0.36	0.291	9.63556e-25	CD4.5	PIP4K2A
1.7409e-27	0.286982	0.152	0.101	4.99412e-23	CD4.5	PRF1
1.63807e-17	0.286035	0.162	0.121	4.69915e-13	CD4.5	LYST
6.34272e-29	0.283091	0.3	0.232	1.81954e-24	CD4.5	SYNE1
4.59931e-25	0.280925	0.258	0.198	1.3194e-20	CD4.5	SH2D1A
7.94466e-42	0.271406	0.206	0.133	2.27908e-37	CD4.5	LINC00861
1.81367e-28	0.270039	0.42	0.349	5.20288e-24	CD4.5	RIPOR2
0	2.22018	0.917	0.584	0	CD4.6	ANXA1
0	2.03439	0.482	0.116	0	CD4.6	LMNA
0	1.8235	0.929	0.72	0	CD4.6	CRIP1
0	1.55173	0.645	0.329	0	CD4.6	RGCC
0	1.48683	0.53	0.195	0	CD4.6	ANKRD28
0	1.47764	0.509	0.165	0	CD4.6	MYADM
0	1.42519	0.885	0.668	0	CD4.6	KLF6
0	1.32088	0.958	0.88	0	CD4.6	VIM
0	1.21546	0.744	0.484	0	CD4.6	TAGLN2
0	1.20988	0.583	0.292	0	CD4.6	ADGRE5
0	1.20572	0.522	0.256	0	CD4.6	ATP2B1
0	1.14004	0.79	0.529	0	CD4.6	AHNAK
0	1.09725	0.695	0.47	0	CD4.6	EZR
0	1.01039	0.875	0.727	0	CD4.6	S100A10
0	0.925407	0.903	0.794	0	CD4.6	JUND
7.90968e-221	0.91853	0.591	0.371	2.26905e-216	CD4.6	LGALS1
1.58369e-229	0.833572	0.687	0.508	4.54313e-225	CD4.6	LRRFIP1
2.27532e-118	0.815653	0.307	0.171	6.52721e-114	CD4.6	FRMD4B
7.24831e-164	0.77566	0.4	0.226	2.07932e-159	CD4.6	IVNS1ABP
4.3162e-195	0.746261	0.335	0.159	1.23819e-190	CD4.6	SEPTIN11
5.58296e-294	0.743463	0.86	0.718	1.60158e-289	CD4.6	S100A11
2.8385e-142	0.736588	0.562	0.412	8.14281e-138	CD4.6	TXN
3.26853e-296	0.724074	0.186	0.048	9.37643e-292	CD4.6	LDLR
1.29587e-229	0.718792	0.779	0.637	3.71747e-225	CD4.6	CD44
2.6234e-155	0.710309	0.555	0.375	7.52574e-151	CD4.6	NIBAN1
8.01288e-195	0.702717	0.568	0.368	2.29866e-190	CD4.6	ANXA2
3.28446e-187	0.699772	0.743	0.596	9.42213e-183	CD4.6	EMP3
1.4562e-149	0.677524	0.66	0.516	4.17741e-145	CD4.6	MCL1
5.66257e-152	0.663994	0.558	0.39	1.62442e-147	CD4.6	IDS
6.29385e-100	0.659245	0.494	0.365	1.80552e-95	CD4.6	G3BP2
9.74084e-135	0.647292	0.336	0.186	2.79435e-130	CD4.6	HIPK1
1.30032e-137	0.644472	0.58	0.421	3.73022e-133	CD4.6	PLP2
4.41021e-158	0.640682	0.179	0.066	1.26516e-153	CD4.6	CYP51A1
2.8914e-185	0.630414	0.192	0.068	8.29457e-181	CD4.6	PRXL2C
1.00966e-81	0.627255	0.43	0.308	2.89641e-77	CD4.6	PPP1CB
8.21439e-128	0.624094	0.589	0.43	2.35646e-123	CD4.6	SAMSN1
2.29504e-65	0.621575	0.516	0.421	6.58377e-61	CD4.6	ZFP36
2.28648e-234	0.610155	0.903	0.824	6.55922e-230	CD4.6	S100A6
2.83337e-127	0.604922	0.675	0.532	8.1281e-123	CD4.6	ITGB1
2.99999e-97	0.598911	0.478	0.345	8.60607e-93	CD4.6	TGFB1
3.83513e-102	0.592967	0.683	0.564	1.10018e-97	CD4.6	TNFAIP3
9.10331e-118	0.556301	0.221	0.104	2.61147e-113	CD4.6	DENND4A
2.50472e-85	0.549085	0.37	0.245	7.18529e-81	CD4.6	GNG2
1.29908e-89	0.546715	0.198	0.098	3.72666e-85	CD4.6	ZEB2
1.85155e-115	0.542164	0.636	0.48	5.31153e-111	CD4.6	RBPJ
1.21332e-86	0.540335	0.453	0.316	3.48065e-82	CD4.6	PTGER4
3.35966e-83	0.529569	0.253	0.142	9.63786e-79	CD4.6	PHLDA1
1.31237e-88	0.529248	0.249	0.137	3.7648e-84	CD4.6	BHLHE40
2.10848e-100	0.527102	0.153	0.065	6.0486e-96	CD4.6	SQLE
2.29846e-116	0.520803	0.119	0.041	6.59359e-112	CD4.6	CRIP2
0	4.48463	0.985	0.163	0	CD4.7	CCL4
0	1.7154	0.551	0.124	0	CD4.7	GZMH
0	1.65074	0.927	0.452	0	CD4.7	CCL5
0	1.64619	0.151	0.019	0	CD4.7	CCL3
0	1.57636	0.358	0.091	0	CD4.7	IFNG
0	1.51158	0.194	0.019	0	CD4.7	CCL4L2
0	1.48481	0.786	0.319	0	CD4.7	GZMA
0	1.33016	0.349	0.095	0	CD4.7	GZMB
4.41771e-304	1.20262	0.267	0.081	1.26731e-299	CD4.7	NKG7
0	0.943264	0.572	0.286	0	CD4.7	CST7
1.75665e-259	0.929363	0.437	0.2	5.0393e-255	CD4.7	HOPX
1.15406e-131	0.89524	0.411	0.243	3.31064e-127	CD4.7	TNF
4.29358e-214	0.857572	0.418	0.202	1.2317e-209	CD4.7	ANKRD28
5.64383e-212	0.85052	0.504	0.28	1.61905e-207	CD4.7	APOBEC3G
2.40893e-227	0.848145	0.429	0.2	6.91049e-223	CD4.7	CXCR6
2.96841e-204	0.845852	0.393	0.188	8.51547e-200	CD4.7	FABP5
3.4618e-243	0.767541	0.275	0.095	9.93087e-239	CD4.7	ZEB2
2.38261e-211	0.765625	0.247	0.087	6.83501e-207	CD4.7	ITGA1
7.19417e-217	0.758516	0.737	0.528	2.06379e-212	CD4.7	ALOX5AP
1.99248e-188	0.751942	0.739	0.544	5.71583e-184	CD4.7	ID2
2.23176e-180	0.733156	0.55	0.329	6.40226e-176	CD4.7	CYTOR
9.06257e-168	0.724608	0.246	0.098	2.59978e-163	CD4.7	PRF1
4.88709e-151	0.709837	0.491	0.297	1.40196e-146	CD4.7	ADGRE5
9.15449e-139	0.708424	0.304	0.147	2.62615e-134	CD4.7	LINC01871
9.01195e-142	0.694508	0.245	0.105	2.58526e-137	CD4.7	CEBPD
2.44774e-144	0.679366	0.54	0.347	7.02183e-140	CD4.7	CD40LG
1.54618e-57	0.675575	0.445	0.339	4.43552e-53	CD4.7	RGCC
3.38488e-213	0.673922	0.829	0.677	9.7102e-209	CD4.7	LCP1
5.99877e-141	0.637773	0.671	0.505	1.72087e-136	CD4.7	CKLF
6.21e-124	0.628304	0.555	0.374	1.78146e-119	CD4.7	LGALS1
2.64927e-94	0.619912	0.744	0.675	7.59997e-90	CD4.7	KLF6
5.77305e-76	0.607145	0.408	0.281	1.65612e-71	CD4.7	CLEC2B
6.63043e-84	0.606523	0.298	0.172	1.90207e-79	CD4.7	FRMD4B
4.38316e-123	0.606119	0.272	0.132	1.2574e-118	CD4.7	GYG1
7.64639e-147	0.600258	0.613	0.41	2.19352e-142	CD4.7	HLA-DRB1
1.55843e-224	0.596209	0.91	0.816	4.47068e-220	CD4.7	CD2
5.44412e-136	0.59323	0.592	0.392	1.56175e-131	CD4.7	LGALS3
6.05564e-86	0.593078	0.137	0.055	1.73718e-81	CD4.7	XCL1
1.05756e-80	0.588675	0.43	0.288	3.03382e-76	CD4.7	GBP5
1.72473e-126	0.568431	0.656	0.48	4.94775e-122	CD4.7	RBPJ
6.18807e-95	0.568411	0.437	0.284	1.77517e-90	CD4.7	EFHD2
4.45838e-245	0.567724	0.948	0.893	1.27898e-240	CD4.7	SH3BGRL3
1.1316e-80	0.541107	0.352	0.221	3.24622e-76	CD4.7	PTPN22
5.36861e-96	0.534157	0.464	0.308	1.54009e-91	CD4.7	ACTN4
8.28436e-91	0.530271	0.516	0.372	2.37654e-86	CD4.7	CD63
3.86257e-66	0.526965	0.347	0.229	1.10806e-61	CD4.7	IVNS1ABP
7.67631e-85	0.526713	0.569	0.431	2.2021e-80	CD4.7	SAMSN1
2.38758e-71	0.523255	0.541	0.42	6.84924e-67	CD4.7	YWHAQ
8.68429e-97	0.522846	0.588	0.449	2.49126e-92	CD4.7	CD81
8.4788e-72	0.521835	0.264	0.153	2.43231e-67	CD4.7	DPP4
0	4.70116	0.992	0.086	0	CD4.8	GZMB
0	2.3269	0.721	0.129	0	CD4.8	GZMH
0	2.23963	0.525	0.079	0	CD4.8	NKG7
0	2.002	0.842	0.326	0	CD4.8	GZMA
0	1.74903	0.476	0.094	0	CD4.8	IFNG
0	1.74002	0.944	0.461	0	CD4.8	CCL5
9.51232e-267	1.33954	0.504	0.189	2.7288e-262	CD4.8	FABP5
1.91422e-296	1.22635	0.753	0.392	5.49133e-292	CD4.8	LGALS3
5.64247e-257	1.18072	0.684	0.331	1.61865e-252	CD4.8	CYTOR
5.30861e-285	1.17745	0.826	0.53	1.52288e-280	CD4.8	ALOX5AP
1.61031e-231	1.11883	0.829	0.592	4.61951e-227	CD4.8	RNF213
3.62711e-230	1.11538	0.778	0.506	1.04051e-225	CD4.8	CKLF
2.36876e-277	1.0971	0.551	0.202	6.79527e-273	CD4.8	CXCR6
0	1.0854	0.254	0.039	0	CD4.8	CD38
1.11822e-144	1.06498	0.119	0.023	3.20783e-140	CD4.8	CCL3
1.07465e-255	1.05033	0.351	0.099	3.08285e-251	CD4.8	PRF1
6.71493e-203	1.04268	0.584	0.284	1.92631e-198	CD4.8	EFHD2
1.10392e-236	1.03942	0.438	0.153	3.16682e-232	CD4.8	ZNRF1
6.43452e-202	1.01435	0.734	0.479	1.84587e-197	CD4.8	PSME2
1.13663e-213	1.00499	0.723	0.412	3.26066e-209	CD4.8	HLA-DRB1
0	0.995027	0.258	0.028	0	CD4.8	RCAN2
5.68492e-279	0.967419	0.342	0.088	1.63083e-274	CD4.8	ITGA1
1.73591e-142	0.943613	0.668	0.42	4.97981e-138	CD4.8	YWHAQ
2.5287e-151	0.94333	0.467	0.219	7.25408e-147	CD4.8	IDH2
2.1887e-112	0.928739	0.701	0.521	6.27872e-108	CD4.8	TPI1
8.21515e-147	0.913754	0.271	0.091	2.35668e-142	CD4.8	P2RX5
6.1266e-190	0.9135	0.339	0.111	1.75754e-185	CD4.8	MIAT
2.65881e-175	0.90058	0.322	0.106	7.62732e-171	CD4.8	CEBPD
0	0.895158	0.63	0.187	0	CD4.8	CCL4
3.23958e-175	0.892426	0.257	0.074	9.29337e-171	CD4.8	FURIN
7.04611e-125	0.889203	0.534	0.289	2.02132e-120	CD4.8	GBP5
1.65691e-140	0.880246	0.75	0.562	4.75318e-136	CD4.8	LDHA
5.23836e-211	0.873099	0.945	0.858	1.50273e-206	CD4.8	GAPDH
1.32319e-118	0.870981	0.738	0.573	3.79582e-114	CD4.8	PLAAT4
7.49817e-95	0.861537	0.596	0.409	2.151e-90	CD4.8	PKM
1.29347e-101	0.859293	0.71	0.546	3.71059e-97	CD4.8	ENO1
1.32087e-170	0.855482	0.774	0.553	3.78918e-166	CD4.8	COTL1
1.12234e-125	0.844716	0.434	0.205	3.21965e-121	CD4.8	HOPX
3.69822e-181	0.830783	0.867	0.679	1.06091e-176	CD4.8	LCP1
1.19595e-224	0.830377	0.949	0.817	3.43082e-220	CD4.8	CD2
1.80261e-283	0.81546	0.972	0.894	5.17114e-279	CD4.8	SH3BGRL3
1.89629e-137	0.809172	0.369	0.149	5.43989e-133	CD4.8	LINC01871
4.53503e-148	0.80719	0.382	0.153	1.30096e-143	CD4.8	DPP4
2.20822e-114	0.801366	0.579	0.349	6.33471e-110	CD4.8	TPM4
1.29593e-162	0.794325	0.361	0.133	3.71765e-158	CD4.8	GYG1
9.32621e-101	0.793648	0.496	0.282	2.67541e-96	CD4.8	CLEC2B
2.09976e-179	0.788401	0.907	0.807	6.02358e-175	CD4.8	CD3D
2.69759e-135	0.782041	0.896	0.773	7.73858e-131	CD4.8	NEAT1
1.81502e-135	0.777202	0.332	0.129	5.20675e-131	CD4.8	TRPS1
6.989e-145	0.77366	0.779	0.58	2.00493e-140	CD4.8	PSMB9
0	2.19404	0.133	0.005	0	CD4.9	PMCH
0	1.9973	0.297	0.04	0	CD4.9	NMB
0	1.64852	0.447	0.071	0	CD4.9	ICA1
0	1.35629	0.591	0.172	0	CD4.9	TIGIT
1.14897e-223	1.28453	0.723	0.414	3.29606e-219	CD4.9	ITM2A
6.7528e-291	1.15863	0.962	0.867	1.93718e-286	CD4.9	SRGN
1.73092e-178	1.09921	0.633	0.337	4.96548e-174	CD4.9	IL6ST
6.26101e-180	1.09815	0.37	0.131	1.7961e-175	CD4.9	SESN1
0	1.03613	0.336	0.076	0	CD4.9	TOX2
8.2769e-193	0.981741	0.586	0.27	2.37439e-188	CD4.9	CD27
6.60427e-173	0.90011	0.538	0.239	1.89457e-168	CD4.9	CTLA4
8.94925e-160	0.885127	0.688	0.403	2.56727e-155	CD4.9	NR3C1
0	0.854763	0.205	0.015	0	CD4.9	CD200
0	0.854609	0.303	0.06	0	CD4.9	BTLA
8.33317e-242	0.854523	0.519	0.191	2.39054e-237	CD4.9	TNFRSF4
1.11379e-268	0.853268	0.316	0.076	3.19513e-264	CD4.9	TOX
3.40746e-169	0.845079	0.372	0.133	9.77499e-165	CD4.9	SESN3
4.63024e-168	0.828751	0.445	0.176	1.32828e-163	CD4.9	TNFRSF18
1.01458e-112	0.810575	0.504	0.271	2.91054e-108	CD4.9	LIMS1
4.30034e-150	0.806957	0.529	0.251	1.23364e-145	CD4.9	PHACTR2
2.68942e-162	0.781176	0.228	0.061	7.71515e-158	CD4.9	LAIR2
4.2791e-169	0.770654	0.394	0.144	1.22754e-164	CD4.9	TBC1D4
4.39494e-84	0.753403	0.526	0.303	1.26078e-79	CD4.9	KLRB1
5.29521e-126	0.749479	0.12	0.024	1.51904e-121	CD4.9	CH25H
3.52655e-104	0.744455	0.215	0.072	1.01166e-99	CD4.9	CHN1
2.89586e-143	0.73997	0.279	0.091	8.30735e-139	CD4.9	TSHZ2
0	0.722788	0.201	0.022	0	CD4.9	LINC01281
3.93787e-88	0.718644	0.568	0.352	1.12966e-83	CD4.9	CORO1B
0	0.708076	0.212	0.026	0	CD4.9	CPM
1.16858e-94	0.703841	0.217	0.078	3.3523e-90	CD4.9	PGM2L1
2.9206e-150	0.690859	0.349	0.126	8.37833e-146	CD4.9	SIRPG
2.16516e-160	0.681315	0.279	0.085	6.2112e-156	CD4.9	METTL8
2.24114e-275	0.677629	0.115	0.012	6.42916e-271	CD4.9	IL21
2.92816e-154	0.666679	0.282	0.089	8.4e-150	CD4.9	TIAM1
4.17016e-108	0.662928	0.255	0.092	1.19629e-103	CD4.9	PASK
1.24235e-79	0.647785	0.658	0.469	3.56392e-75	CD4.9	C9orf16
2.65858e-102	0.64435	0.713	0.481	7.62668e-98	CD4.9	RNF19A
4.53864e-21	0.638764	0.595	0.529	1.302e-16	CD4.9	TRBC1
3.02364e-139	0.633801	0.228	0.067	8.6739e-135	CD4.9	AC004585.1
1.7375e-93	0.632572	0.779	0.586	4.98437e-89	CD4.9	SLA
7.1475e-87	0.631176	0.783	0.607	2.0504e-82	CD4.9	FKBP5
3.20595e-144	0.630032	0.2	0.053	9.1969e-140	CD4.9	MAGEH1
4.18957e-144	0.617581	0.243	0.072	1.20186e-139	CD4.9	AHI1
1.0601e-129	0.613884	0.267	0.09	3.04111e-125	CD4.9	FBLN7
1.04208e-100	0.607199	0.378	0.173	2.98942e-96	CD4.9	GLCCI1
9.93653e-124	0.600684	0.249	0.082	2.85049e-119	CD4.9	PDCD1
0	0.586955	0.104	0.004	0	CD4.9	GNG4
6.92762e-44	0.584258	0.335	0.193	1.98733e-39	CD4.9	FABP5
5.91043e-90	0.58375	0.287	0.121	1.69553e-85	CD4.9	STAM
6.41953e-73	0.581744	0.426	0.239	1.84157e-68	CD4.9	PPP1CC
0	6.21073	0.944	0.008	0	CD4.10	CXCL13
0	1.43948	0.635	0.173	0	CD4.10	TNFRSF18
0	1.39828	0.269	0.041	0	CD4.10	NMB
5.9908e-275	1.27127	0.814	0.413	1.71858e-270	CD4.10	ITM2A
0	1.271	0.843	0.401	0	CD4.10	NR3C1
1.35835e-184	1.26989	0.794	0.495	3.89669e-180	CD4.10	RGS1
1.26511e-208	1.21069	0.671	0.301	3.62921e-204	CD4.10	KLRB1
0	1.17972	0.354	0.074	0	CD4.10	ICA1
8.49001e-233	1.12969	0.547	0.195	2.43553e-228	CD4.10	DUSP4
1.09199e-188	1.12513	0.694	0.337	3.1326e-184	CD4.10	IL6ST
1.3804e-265	1.07334	0.983	0.867	3.95994e-261	CD4.10	SRGN
0	1.06446	0.399	0.075	0	CD4.10	TOX
6.71211e-204	1.04771	0.907	0.606	1.9255e-199	CD4.10	FKBP5
0	1.01993	0.388	0.08	0	CD4.10	PDCD1
5.91097e-232	0.998289	0.855	0.481	1.69568e-227	CD4.10	RBPJ
0	0.993661	0.396	0.076	0	CD4.10	TOX2
1.21822e-281	0.986495	0.328	0.071	3.49471e-277	CD4.10	AHI1
4.0996e-189	0.973332	0.612	0.269	1.17605e-184	CD4.10	LIMS1
7.65931e-161	0.963024	0.384	0.134	2.19722e-156	CD4.10	RGS2
4.61169e-211	0.949151	0.905	0.584	1.32296e-206	CD4.10	SLA
1.30002e-150	0.942298	0.414	0.156	3.72937e-146	CD4.10	GADD45G
4.49187e-248	0.934131	0.467	0.144	1.28858e-243	CD4.10	ITPR1
0	0.922138	0.175	0.011	0	CD4.10	IL21
9.85194e-248	0.920767	0.644	0.238	2.82623e-243	CD4.10	CTLA4
2.27535e-258	0.895444	0.547	0.174	6.52729e-254	CD4.10	TIGIT
1.2035e-299	0.895437	0.338	0.07	3.45248e-295	CD4.10	CHN1
0	0.895221	0.268	0.026	0	CD4.10	CPM
1.91804e-120	0.889521	0.801	0.548	5.5023e-116	CD4.10	ID2
0	0.885787	0.34	0.06	0	CD4.10	BTLA
1.37819e-141	0.878294	0.394	0.149	3.95361e-137	CD4.10	LINC01871
0	0.871005	0.144	0.003	0	CD4.10	IGFL2
1.75525e-180	0.85555	0.435	0.152	5.03529e-176	CD4.10	SNX9
0	0.847893	0.332	0.049	0	CD4.10	POU3F1
5.588e-90	0.839225	0.768	0.554	1.60303e-85	CD4.10	MTRNR2L12
2.62756e-143	0.832468	0.64	0.318	7.5377e-139	CD4.10	MAF
9.38196e-145	0.816106	0.722	0.42	2.6914e-140	CD4.10	YWHAQ
1.27424e-242	0.813045	0.453	0.135	3.65541e-238	CD4.10	AGFG1
1.34707e-124	0.81016	0.695	0.402	3.86434e-120	CD4.10	NAP1L4
4.47177e-204	0.782918	0.336	0.091	1.28282e-199	CD4.10	TSHZ2
5.36995e-267	0.779019	0.575	0.191	1.54048e-262	CD4.10	TNFRSF4
1.57608e-158	0.772267	0.243	0.063	4.52131e-154	CD4.10	AC068587.4
4.18659e-155	0.771416	0.523	0.221	1.20101e-150	CD4.10	DNPH1
7.50446e-65	0.769741	0.558	0.354	2.15281e-60	CD4.10	MT2A
2.88246e-269	0.76674	0.271	0.053	8.26891e-265	CD4.10	NUDT16
5.89587e-219	0.763887	0.728	0.307	1.69135e-214	CD4.10	CD4
0	0.737499	0.227	0.015	0	CD4.10	CD200
7.50639e-121	0.734596	0.754	0.468	2.15336e-116	CD4.10	C9orf16
5.59254e-143	0.733454	0.512	0.222	1.60433e-138	CD4.10	TMEM243
8.47802e-280	0.727569	0.309	0.063	2.43209e-275	CD4.10	SMCO4
1.00825e-110	0.720934	0.669	0.393	2.89236e-106	CD4.10	ISCU
0	3.07008	0.925	0.278	0	CD4.11	ISG15
0	2.67134	0.807	0.136	0	CD4.11	MX1
0	2.65542	0.742	0.133	0	CD4.11	IFI6
0	2.4247	0.643	0.059	0	CD4.11	IFI44L
0	2.20151	0.492	0.018	0	CD4.11	IFIT3
0	2.08548	0.53	0.014	0	CD4.11	IFIT1
0	1.94706	0.6	0.088	0	CD4.11	HERC5
0	1.8526	0.712	0.161	0	CD4.11	XAF1
0	1.84821	0.886	0.447	0	CD4.11	LY6E
0	1.80345	0.465	0.019	0	CD4.11	RSAD2
0	1.78833	0.686	0.161	0	CD4.11	EIF2AK2
0	1.68993	0.585	0.115	0	CD4.11	MX2
0	1.65607	0.493	0.046	0	CD4.11	OAS1
2.50842e-134	1.5997	0.671	0.354	7.1959e-130	CD4.11	MT2A
1.56004e-291	1.59547	0.814	0.327	4.47529e-287	CD4.11	STAT1
0	1.58355	0.63	0.158	0	CD4.11	EPSTI1
0	1.57839	0.635	0.17	0	CD4.11	SAMD9L
8.45744e-232	1.53588	0.873	0.514	2.42619e-227	CD4.11	ISG20
0	1.44213	0.508	0.1	0	CD4.11	IFI44
0	1.43774	0.256	0.019	0	CD4.11	IFIT2
4.14432e-187	1.32437	0.526	0.178	1.18888e-182	CD4.11	IFITM1
0	1.29768	0.386	0.037	0	CD4.11	OAS3
2.51811e-176	1.29168	0.613	0.243	7.22369e-172	CD4.11	SAMD9
1.44217e-294	1.28624	0.419	0.083	4.13715e-290	CD4.11	OASL
1.16152e-158	1.26998	0.504	0.179	3.33207e-154	CD4.11	GBP1
8.69338e-275	1.259	0.466	0.108	2.49387e-270	CD4.11	IFI35
2.02486e-94	1.21629	0.487	0.227	5.80871e-90	CD4.11	TNFSF10
3.5812e-248	1.17559	0.485	0.123	1.02734e-243	CD4.11	PARP9
4.60023e-163	1.15433	0.65	0.277	1.31967e-158	CD4.11	TRIM22
7.86462e-271	1.14313	0.4	0.081	2.25612e-266	CD4.11	IRF7
8.13066e-162	1.14142	0.699	0.329	2.33244e-157	CD4.11	BST2
6.13573e-248	1.13263	0.413	0.092	1.76016e-243	CD4.11	OAS2
1.11846e-270	1.12986	0.416	0.087	3.20853e-266	CD4.11	DDX60
2.39302e-198	1.11179	0.39	0.097	6.86487e-194	CD4.11	DDX60L
4.49462e-158	1.10237	0.579	0.229	1.28937e-153	CD4.11	PARP14
1.6152e-234	1.08284	0.363	0.076	4.63353e-230	CD4.11	DDX58
0	1.07294	0.287	0.012	0	CD4.11	CMPK2
1.65225e-189	1.06786	0.343	0.08	4.73981e-185	CD4.11	PNPT1
1.82503e-299	1.04048	0.319	0.049	5.23547e-295	CD4.11	HELZ2
4.4177e-123	0.993366	0.83	0.524	1.26731e-118	CD4.11	IFI16
2.62138e-124	0.989175	0.645	0.318	7.51996e-120	CD4.11	SP110
1.1724e-194	0.97849	0.323	0.07	3.36328e-190	CD4.11	IFIH1
3.16894e-206	0.943317	0.287	0.054	9.09073e-202	CD4.11	PLSCR1
4.7012e-130	0.926516	0.521	0.209	1.34863e-125	CD4.11	UBE2L6
3.41184e-152	0.912752	0.403	0.122	9.78755e-148	CD4.11	LAP3
5.09411e-108	0.889756	0.856	0.594	1.46135e-103	CD4.11	RNF213
8.49435e-124	0.869506	0.434	0.155	2.43677e-119	CD4.11	SHFL
1.67774e-114	0.869385	0.497	0.201	4.81292e-110	CD4.11	PPM1K
0	0.863866	0.219	0.011	0	CD4.11	USP18
9.91973e-93	0.848443	0.527	0.246	2.84567e-88	CD4.11	TYMP
0	4.59756	0.932	0.193	0	CD4.12	HSPA1A
0	3.57779	0.725	0.098	0	CD4.12	HSPA1B
0	3.42192	0.727	0.172	0	CD4.12	HSPH1
3.85393e-202	3.27891	0.856	0.421	1.10558e-197	CD4.12	DNAJB1
1.56159e-249	3.04095	0.989	0.856	4.47974e-245	CD4.12	HSP90AA1
2.95195e-121	2.78677	0.712	0.351	8.46826e-117	CD4.12	HSPD1
6.26282e-125	2.25915	0.721	0.364	1.79661e-120	CD4.12	HSPE1
0	2.12139	0.173	0.005	0	CD4.12	HSPA6
1.19161e-125	2.01748	0.932	0.767	3.41838e-121	CD4.12	HSP90AB1
3.72114e-97	1.72713	0.786	0.52	1.06748e-92	CD4.12	DNAJA1
4.84635e-87	1.6286	0.579	0.26	1.39027e-82	CD4.12	CACYBP
2.36063e-54	1.41584	0.213	0.059	6.77194e-50	CD4.12	ZFAND2A
2.67266e-116	1.37576	0.199	0.029	7.66707e-112	CD4.12	DNAJA4
8.37659e-38	1.29219	0.446	0.248	2.40299e-33	CD4.12	HSPB1
3.22649e-41	1.25514	0.326	0.137	9.25582e-37	CD4.12	RGS2
3.76994e-72	1.22287	0.863	0.723	1.08148e-67	CD4.12	HSPA8
6.49249e-42	1.18798	0.378	0.175	1.8625e-37	CD4.12	CHORDC1
1.04532e-59	1.12729	0.846	0.729	2.99872e-55	CD4.12	UBB
8.51381e-58	1.06757	0.867	0.69	2.44236e-53	CD4.12	JUN
1.21389e-38	0.980019	0.949	0.906	3.48229e-34	CD4.12	UBC
4.45473e-31	0.945531	0.374	0.197	1.27793e-26	CD4.12	TCP1
6.91259e-44	0.937783	0.182	0.052	1.98302e-39	CD4.12	FKBP4
2.12664e-30	0.933875	0.533	0.348	6.10069e-26	CD4.12	DNAJB6
2.75526e-32	0.906012	0.725	0.6	7.90402e-28	CD4.12	DUSP1
5.7553e-25	0.884864	0.281	0.138	1.65102e-20	CD4.12	AHSA1
4.29064e-39	0.883593	0.182	0.055	1.23086e-34	CD4.12	BAG3
7.35117e-60	0.843263	0.139	0.026	2.10883e-55	CD4.12	DNAJB4
2.72903e-50	0.824311	0.102	0.017	7.82876e-46	CD4.12	SERPINH1
1.68209e-23	0.815396	0.509	0.336	4.82541e-19	CD4.12	TSPYL2
4.25778e-09	0.778491	0.357	0.258	0.000122143	CD4.12	PLIN2
1.19255e-17	0.77221	0.769	0.677	3.42106e-13	CD4.12	KLF6
1.11691e-19	0.744591	0.287	0.156	3.20409e-15	CD4.12	MRPL18
1.11996e-07	0.729022	0.169	0.102	0.00321283	CD4.12	IFNG
1.29546e-07	0.719251	0.34	0.266	0.00371628	CD4.12	NUDC
2.64413e-24	0.712104	0.668	0.514	7.58522e-20	CD4.12	FOSB
5.5215e-21	0.693224	0.235	0.112	1.58395e-16	CD4.12	NEU1
5.0968e-16	0.678923	0.203	0.102	1.46212e-11	CD4.12	DEDD2
3.15896e-15	0.677573	0.209	0.107	9.06212e-11	CD4.12	SLC5A3
4.90164e-17	0.673583	0.425	0.285	1.40613e-12	CD4.12	NABP1
8.82466e-20	0.646907	0.476	0.322	2.53153e-15	CD4.12	UBE2S
5.74911e-09	0.643369	0.495	0.399	0.000164925	CD4.12	BTG2
2.92273e-10	0.597334	0.323	0.219	8.38443e-06	CD4.12	IER5
6.60204e-23	0.589678	0.693	0.557	1.89393e-18	CD4.12	MTRNR2L12
5.0949e-13	0.581916	0.457	0.336	1.46157e-08	CD4.12	PPP1R15A
1.12843e-10	0.580848	0.332	0.226	3.23713e-06	CD4.12	AL627171.2
1.77948e-07	0.575226	0.194	0.124	0.0051048	CD4.12	PMAIP1
1.11774e-07	0.56634	0.402	0.318	0.00320645	CD4.12	AL499604.1
2.18528e-09	0.548734	0.639	0.579	6.2689e-05	CD4.12	SOD1
1.54312e-06	0.54374	0.438	0.364	0.0442676	CD4.12	DUSP2
3.64982e-24	0.539962	0.886	0.799	1.04702e-19	CD4.12	JUND
0	3.60554	0.848	0.108	0	CD4.13	STMN1
0	3.42484	0.792	0.019	0	CD4.13	HIST1H1B
1.36881e-237	3.33961	0.933	0.489	3.92671e-233	CD4.13	HIST1H4C
0	3.33344	0.792	0.021	0	CD4.13	MKI67
0	3.15818	0.859	0.24	0	CD4.13	TUBB
0	3.15662	0.781	0.023	0	CD4.13	TOP2A
0	2.87567	0.771	0.05	0	CD4.13	CENPF
1.08522e-193	2.82688	0.885	0.506	3.11318e-189	CD4.13	TUBA1B
0	2.78553	0.767	0.043	0	CD4.13	NUSAP1
0	2.63432	0.748	0.019	0	CD4.13	ASPM
2.64061e-185	2.567	0.841	0.419	7.57512e-181	CD4.13	HMGB2
0	2.56682	0.744	0.009	0	CD4.13	RRM2
0	2.49257	0.721	0.015	0	CD4.13	TYMS
1.10997e-259	2.37372	0.794	0.2	3.18416e-255	CD4.13	HIST1H1C
0	2.35796	0.723	0.017	0	CD4.13	PCLAF
1.33844e-181	2.19256	0.882	0.483	3.8396e-177	CD4.13	HMGN2
3.02821e-230	2.10447	0.788	0.193	8.68703e-226	CD4.13	HIST1H1E
2.08376e-184	2.06064	0.898	0.521	5.97767e-180	CD4.13	H2AFZ
0	2.02648	0.691	0.007	0	CD4.13	UBE2C
0	2.01066	0.691	0.019	0	CD4.13	TPX2
0	1.91258	0.684	0.072	0	CD4.13	HIST1H3D
0	1.91084	0.744	0.05	0	CD4.13	CKS1B
0	1.81975	0.661	0.008	0	CD4.13	BIRC5
5.48031e-259	1.76853	0.762	0.176	1.57214e-254	CD4.13	SMC4
3.39843e-167	1.72363	0.769	0.26	9.74908e-163	CD4.13	DUT
4.94906e-172	1.71782	0.965	0.855	1.41974e-167	CD4.13	HMGB1
0	1.71756	0.633	0.004	0	CD4.13	HIST1H3B
0	1.68637	0.64	0.091	0	CD4.13	PCNA
0	1.67741	0.607	0.007	0	CD4.13	DLGAP5
7.14894e-166	1.67331	0.801	0.309	2.05082e-161	CD4.13	TMPO
0	1.66145	0.718	0.066	0	CD4.13	SMC2
9.06866e-268	1.65861	0.716	0.143	2.60153e-263	CD4.13	PTTG1
0	1.65679	0.647	0.024	0	CD4.13	KIF11
0	1.60803	0.686	0.056	0	CD4.13	CENPM
0	1.59762	0.642	0.016	0	CD4.13	KNL1
2.22193e-93	1.59313	0.813	0.39	6.37406e-89	CD4.13	HIST1H1D
0	1.58242	0.612	0.017	0	CD4.13	CLSPN
5.41775e-168	1.57002	0.829	0.315	1.55419e-163	CD4.13	ANP32E
1.75947e-156	1.55901	0.85	0.386	5.04739e-152	CD4.13	H2AFV
0	1.52332	0.651	0.027	0	CD4.13	PRC1
0	1.51662	0.644	0.017	0	CD4.13	CDKN3
0	1.5152	0.628	0.013	0	CD4.13	CDK1
0	1.5103	0.566	0.023	0	CD4.13	CENPE
0	1.5017	0.619	0.026	0	CD4.13	CEP55
0	1.49527	0.621	0.007	0	CD4.13	GTSE1
0	1.48736	0.681	0.108	0	CD4.13	ATAD2
9.72804e-282	1.46278	0.751	0.145	2.79068e-277	CD4.13	NUDT1
0	1.44923	0.672	0.067	0	CD4.13	EZH2
0	1.44432	0.515	0.007	0	CD4.13	FAM111B
6.00475e-225	1.43871	0.658	0.132	1.72258e-220	CD4.13	HIST2H2AC

## Sheet: S8
Supplementary Table S8. DEGs in Treg.2 vs Treg.1
	p_val	avg_log2FC	pct.1	pct.2	p_val_adj	gene
TNFRSF4	0	2.49754	0.755	0.363	0	TNFRSF4
TNFRSF18	0	2.05207	0.78	0.328	0	TNFRSF18
TNFRSF9	6.28399e-273	1.65434	0.444	0.103	1.80269e-268	TNFRSF9
TNFRSF1B	0	1.46991	0.798	0.448	0	TNFRSF1B
IL2RA	5.66811e-216	1.38826	0.673	0.349	1.62601e-211	IL2RA
CTSC	1.33002076607947e-317	1.36056	0.764	0.382	3.81543057165217e-313	CTSC
LINC01943	4.78808e-257	1.33228	0.608	0.238	1.37356e-252	LINC01943
LAIR2	9.34687e-195	1.28019	0.491	0.197	2.68134e-190	LAIR2
IL1R2	1.19956e-254	1.26522	0.292	0.029	3.44118e-250	IL1R2
BATF	5.09401e-275	1.22473	0.833	0.529	1.46132e-270	BATF
PKM	7.61038e-209	1.21185	0.687	0.409	2.18319e-204	PKM
DUSP4	4.55152e-204	1.20617	0.596	0.27	1.3057e-199	DUSP4
TYMP	1.9686e-204	1.15961	0.527	0.204	5.64731e-200	TYMP
CD7	1.15113e-185	1.12621	0.759	0.504	3.30224e-181	CD7
GADD45A	5.7564e-160	1.11985	0.507	0.223	1.65134e-155	GADD45A
CCND2	4.34436e-189	1.11504	0.633	0.34	1.24627e-184	CCND2
LGALS1	1.32414e-99	1.08032	0.519	0.301	3.79857e-95	LGALS1
ENO1	2.91274e-214	1.07237	0.793	0.544	8.35578e-210	ENO1
CST7	9.00191e-137	1.04892	0.519	0.253	2.58238e-132	CST7
DNPH1	1.68539e-201	1.04408	0.635	0.316	4.83488e-197	DNPH1
GAPDH	1.45272e-249	1.03335	0.961	0.891	4.16742e-245	GAPDH
IL1R1	1.14038e-171	1.02721	0.302	0.064	3.2714e-167	IL1R1
CXCR6	7.32179e-160	1.02226	0.36	0.093	2.1004e-155	CXCR6
ICOS	1.58458e-136	1.00361	0.514	0.246	4.5457e-132	ICOS
FOXP3	4.27296e-167	0.961768	0.629	0.331	1.22578e-162	FOXP3
CTLA4	6.56044e-185	0.954322	0.773	0.507	1.88199e-180	CTLA4
LAYN	3.89116e-138	0.943888	0.383	0.115	1.11626e-133	LAYN
SH2D2A	5.57176e-145	0.92745	0.441	0.162	1.59837e-140	SH2D2A
AC017002.3	1.9326e-142	0.902056	0.274	0.067	5.54405e-138	AC017002.3
EFHD2	1.66168e-143	0.896939	0.496	0.212	4.76686e-139	EFHD2
APOBEC3G	6.68171e-126	0.894669	0.391	0.155	1.91678e-121	APOBEC3G
NAMPT	1.55998e-132	0.874865	0.393	0.142	4.47511e-128	NAMPT
CD2	7.33321e-205	0.860111	0.909	0.746	2.10368e-200	CD2
LDHA	3.59421e-112	0.843685	0.689	0.481	1.03107e-107	LDHA
SLAMF1	1.27011e-124	0.838774	0.535	0.268	3.64356e-120	SLAMF1
IL2RB	1.13202e-117	0.820482	0.441	0.196	3.24741e-113	IL2RB
S100A4	9.3408e-201	0.820193	0.97	0.908	2.6796e-196	S100A4
MAF	6.79496e-118	0.815054	0.585	0.321	1.94927e-113	MAF
ISG15	1.19153e-71	0.810127	0.507	0.303	3.41815e-67	ISG15
LMNA	1.41872e-66	0.806804	0.299	0.137	4.06987e-62	LMNA
GBP2	9.6511e-120	0.802564	0.686	0.443	2.76861e-115	GBP2
PHLDA1	1.28169e-108	0.769469	0.338	0.113	3.67679e-104	PHLDA1
IFI6	1.2637e-74	0.769	0.314	0.138	3.62518e-70	IFI6
IL2RG	1.98139e-135	0.760146	0.812	0.59	5.68402e-131	IL2RG
IL32	1.60054e-206	0.753916	0.986	0.954	4.59145e-202	IL32
RNF213	9.58054e-92	0.748369	0.691	0.512	2.74837e-87	RNF213
PIM3	2.26036e-68	0.74568	0.337	0.163	6.48428e-64	PIM3
REL	6.45346e-61	0.744237	0.433	0.281	1.8513e-56	REL
RANBP1	1.20237e-98	0.723713	0.45	0.231	3.44923e-94	RANBP1
DYNC1I2	4.82343e-88	0.720744	0.389	0.185	1.3837e-83	DYNC1I2
ENTPD1	8.45173e-80	0.705313	0.377	0.183	2.42455e-75	ENTPD1
PGAM1	7.87172e-94	0.703181	0.421	0.223	2.25816e-89	PGAM1
TXNDC17	1.49789e-105	0.689347	0.392	0.17	4.297e-101	TXNDC17
PDIA6	4.32556e-80	0.674429	0.482	0.276	1.24087e-75	PDIA6
C17orf49	8.02414e-93	0.671695	0.543	0.308	2.30189e-88	C17orf49
MYL6	8.79684e-144	0.664676	0.94	0.858	2.52355e-139	MYL6
F5	7.8665e-69	0.661792	0.323	0.151	2.25666e-64	F5
PTPN7	5.07081e-83	0.661572	0.479	0.276	1.45466e-78	PTPN7
MAP2K3	2.35269e-87	0.661078	0.285	0.108	6.74916e-83	MAP2K3
TPI1	1.93865e-86	0.659551	0.679	0.496	5.56142e-82	TPI1
IGFLR1	2.103e-75	0.658365	0.444	0.228	6.03287e-71	IGFLR1
PARK7	1.10406e-108	0.652372	0.766	0.577	3.16721e-104	PARK7
PSME2	1.34735e-91	0.65226	0.624	0.402	3.86514e-87	PSME2
CALR	2.59979e-62	0.647115	0.622	0.464	7.45802e-58	CALR
ZC2HC1A	6.43026e-51	0.646593	0.268	0.125	1.84465e-46	ZC2HC1A
HLA-A	4.13827e-291	0.644618	0.999	0.99	1.18714e-286	HLA-A
COX5A	1.75857e-81	0.643211	0.57	0.356	5.0448e-77	COX5A
ARPC1B	3.10003e-119	0.642286	0.863	0.709	8.89306e-115	ARPC1B
RUNX3	2.72572e-71	0.640743	0.426	0.23	7.81927e-67	RUNX3
CXCR3	1.05534e-77	0.640613	0.283	0.113	3.02745e-73	CXCR3
HSP90AB1	1.84797e-78	0.63879	0.863	0.767	5.30128e-74	HSP90AB1
CARD16	1.80975e-88	0.632597	0.685	0.475	5.19162e-84	CARD16
PMVK	2.90844e-90	0.632322	0.341	0.138	8.34344e-86	PMVK
APOBEC3C	9.18191e-78	0.631191	0.355	0.154	2.63402e-73	APOBEC3C
GLRX	3.87097e-72	0.628414	0.554	0.362	1.11047e-67	GLRX
MAGEH1	1.71713e-61	0.627989	0.272	0.122	4.92592e-57	MAGEH1
CUL9	3.46616e-67	0.622283	0.261	0.105	9.94336e-63	CUL9
BST2	2.54067e-84	0.619205	0.52	0.3	7.28842e-80	BST2
C9orf16	1.06595e-81	0.61427	0.699	0.51	3.0579e-77	C9orf16
TXN	2.19484e-89	0.614226	0.602	0.378	6.29635e-85	TXN
SPOCK2	1.30892e-86	0.613353	0.784	0.617	3.75489e-82	SPOCK2
FKBP1A	2.11222e-86	0.61295	0.5	0.287	6.05933e-82	FKBP1A
CRIP1	1.18015e-32	0.612831	0.732	0.648	3.38549e-28	CRIP1
SYNGR2	5.20213e-69	0.607606	0.3	0.125	1.49234e-64	SYNGR2
PRNP	4.61432e-68	0.606582	0.311	0.134	1.32371e-63	PRNP
RAB11FIP1	2.89163e-54	0.602426	0.404	0.231	8.29522e-50	RAB11FIP1
CD4	3.31875e-69	0.601734	0.488	0.286	9.52048e-65	CD4
CD79B	9.30706e-72	0.600369	0.356	0.161	2.66992e-67	CD79B
ARF6	2.80211e-78	0.595463	0.555	0.344	8.03841e-74	ARF6
HTATIP2	1.84624e-65	0.594721	0.357	0.172	5.2963e-61	HTATIP2
RBPJ	2.88977e-51	0.593055	0.505	0.337	8.2899e-47	RBPJ
RPL11	5.08194e-302	-0.585732	0.989	0.996	1.45786e-297	RPL11
RPS28	2.37874e-191	-0.58708	0.978	0.99	6.82389e-187	RPS28
CRYBG1	3.50082e-48	-0.58759	0.254	0.404	1.00428e-43	CRYBG1
MAL	3.51468e-49	-0.593403	0.127	0.27	1.00826e-44	MAL
RPL36	1.67137e-129	-0.59512	0.95	0.974	4.79467e-125	RPL36
RPL39	3.60408e-182	-0.595613	0.974	0.988	1.0339e-177	RPL39
RPL31	7.0291e-50	-0.596344	0.739	0.813	2.01644e-45	RPL31
RPL9	1.27581e-130	-0.599016	0.961	0.977	3.65991e-126	RPL9
RPS3	8.99806e-278	-0.599484	0.985	0.995	2.58127e-273	RPS3
RPS21	3.24002e-108	-0.601369	0.943	0.965	9.29465e-104	RPS21
RPS13	4.1503e-136	-0.601891	0.959	0.975	1.1906e-131	RPS13
RPL13	0	-0.610987	0.996	0.998	0	RPL13
AL499604.1	4.64272e-41	-0.626048	0.22	0.344	1.33186e-36	AL499604.1
RPS20	1.42731e-89	-0.630427	0.867	0.92	4.09451e-85	RPS20
RPL27A	1.015e-102	-0.63708	0.886	0.94	2.91172e-98	RPL27A
RPL32	1.69709e-282	-0.640362	0.985	0.995	4.86845e-278	RPL32
RPL37	2.29398e-182	-0.64899	0.957	0.982	6.58075e-178	RPL37
RPS6	1.07671e-187	-0.649475	0.97	0.985	3.08877e-183	RPS6
RPL38	5.25986e-89	-0.651043	0.838	0.903	1.5089e-84	RPL38
CITED2	3.03348e-48	-0.662253	0.177	0.306	8.70215e-44	CITED2
RPS29	3.67547e-223	-0.663481	0.971	0.99	1.05438e-218	RPS29
RPS18	1.55224e-300	-0.668689	0.984	0.995	4.4529e-296	RPS18
MBP	1.76242e-67	-0.674724	0.193	0.354	5.05586e-63	MBP
RPL21	9.33041e-197	-0.678736	0.965	0.985	2.67661e-192	RPL21
RPLP2	1.62672e-207	-0.682946	0.963	0.985	4.66658e-203	RPLP2
RPS3A	2.36735e-277	-0.696442	0.975	0.99	6.79123e-273	RPS3A
RPL34	1.92643e-305	-0.697393	0.983	0.993	5.52636e-301	RPL34
PDE3B	6.51456e-77	-0.703526	0.104	0.267	1.86883e-72	PDE3B
RPL30	0	-0.719532	0.981	0.994	0	RPL30
PIK3R1	8.23357e-58	-0.723156	0.348	0.488	2.36196e-53	PIK3R1
EPB41	2.39728e-80	-0.728815	0.275	0.466	6.87708e-76	EPB41
RPS12	0	-0.729356	0.989	0.996	0	RPS12
PPP2R5C	2.76649e-69	-0.74033	0.337	0.506	7.93624e-65	PPP2R5C
SESN3	7.35392e-55	-0.747401	0.128	0.256	2.10962e-50	SESN3
ALOX5AP	2.83194e-80	-0.759232	0.172	0.367	8.12398e-76	ALOX5AP
RPS27	0	-0.793501	0.989	0.995	0	RPS27
LEF1	1.20535e-97	-0.824266	0.104	0.303	3.45779e-93	LEF1
CXCR4	1.68459e-162	-0.840024	0.705	0.874	4.83259e-158	CXCR4
FKBP5	3.09869e-103	-0.890801	0.243	0.48	8.88922e-99	FKBP5
PLAAT4	2.79636e-139	-0.93835	0.239	0.502	8.02192e-135	PLAAT4
TXNIP	1.46343e-250	-0.959198	0.878	0.964	4.19813e-246	TXNIP
GIMAP4	6.62296e-119	-0.988222	0.17	0.38	1.89993e-114	GIMAP4
ZFP36L2	1.6303e-187	-0.996192	0.751	0.898	4.67683e-183	ZFP36L2
GIMAP7	2.40802e-135	-1.04802	0.13	0.358	6.90788e-131	GIMAP7
CD69	4.83952e-147	-1.15991	0.297	0.565	1.38831e-142	CD69
KLF2	3.98195e-218	-1.62054	0.19	0.484	1.1423e-213	KLF2

## Sheet: S9
Supplementary Table S8. Top 50 NK cell cluster markers
p_val	avg_log2FC	pct.1	pct.2	p_val_adj	cluster	gene
2.29288e-222	0.5215	0.744	0.596	6.57759e-218	NK.1	GZMH
3.41985e-293	0.429374	0.942	0.865	9.81053e-289	NK.1	S100A4
1.09298e-159	0.401421	0.759	0.641	3.13545e-155	NK.1	CLIC3
9.96151e-128	0.392592	0.519	0.39	2.85766e-123	NK.1	CX3CR1
4.96866e-152	0.392244	0.715	0.602	1.42536e-147	NK.1	GIMAP7
1.38173e-257	0.391574	0.966	0.882	3.96376e-253	NK.1	GNLY
1.06689e-246	0.383368	0.915	0.717	3.06059e-242	NK.1	FGFBP2
8.74409e-69	0.368163	0.341	0.258	2.50842e-64	NK.1	LIME1
1.50268e-71	0.363684	0.201	0.128	4.31073e-67	NK.1	ASCL2
7.7857e-258	0.356092	0.952	0.912	2.23348e-253	NK.1	SH3BGRL3
3.27942e-76	0.342653	0.408	0.319	9.40767e-72	NK.1	TTC38
0	0.342338	1	0.955	0	NK.1	NKG7
2.11718e-143	0.341155	0.784	0.695	6.07357e-139	NK.1	EMP3
3.5459e-283	0.340714	0.976	0.932	1.01721e-278	NK.1	CYBA
9.08172e-147	0.337802	0.821	0.74	2.60527e-142	NK.1	S100A6
3.91764e-77	0.328332	0.469	0.376	1.12385e-72	NK.1	C12orf75
1.58728e-63	0.318442	0.606	0.532	4.55343e-59	NK.1	LGALS1
7.7406e-158	0.308117	0.855	0.748	2.22054e-153	NK.1	EFHD2
2.45918e-183	0.306155	0.947	0.902	7.05465e-179	NK.1	MYL12A
3.36894e-27	0.301354	0.456	0.415	9.66447e-23	NK.1	IL32
2.45963e-110	0.301113	0.687	0.579	7.05594e-106	NK.1	PLEK
1.17426e-210	0.299499	0.971	0.94	3.36861e-206	NK.1	PFN1
1.72189e-67	0.298868	0.626	0.553	4.9396e-63	NK.1	TRBC1
1.20881e-49	0.297309	0.302	0.235	3.4677e-45	NK.1	PLEKHF1
2.55352e-162	0.295007	0.896	0.782	7.32529e-158	NK.1	KLF2
2.15649e-70	0.289635	0.597	0.516	6.18632e-66	NK.1	GIMAP4
8.15975e-166	0.286657	0.957	0.874	2.34079e-161	NK.1	PRF1
4.00829e-134	0.283468	0.865	0.78	1.14986e-129	NK.1	ITGB2
4.52379e-107	0.279582	0.792	0.692	1.29774e-102	NK.1	GZMM
8.17312e-53	0.277406	0.451	0.379	2.34462e-48	NK.1	GLRX
8.12208e-181	0.275767	0.941	0.85	2.32998e-176	NK.1	GZMA
3.03534e-119	0.270481	0.844	0.707	8.70748e-115	NK.1	FCGR3A
1.32059e-115	0.26805	0.846	0.705	3.78839e-111	NK.1	SPON2
3.59008e-55	0.26454	0.574	0.508	1.02989e-50	NK.1	UCP2
2.60351e-39	0.262574	0.341	0.282	7.46868e-35	NK.1	HDDC2
3.1417e-91	0.258945	0.765	0.69	9.01259e-87	NK.1	ABHD17A
5.68035e-140	0.258449	0.993	0.986	1.62952e-135	NK.1	ACTB
1.34331e-84	0.255873	0.774	0.707	3.85355e-80	NK.1	PLAAT4
1.89244e-40	0.252697	0.467	0.41	5.42885e-36	NK.1	DOK2
0	3.84057	0.685	0.222	0	NK.2	CCL4L2
0	2.73505	0.769	0.361	0	NK.2	CCL3
0	2.49235	0.993	0.886	0	NK.2	CCL4
0	1.43249	0.248	0.069	0	NK.2	CCL3L1
8.73191e-257	1.39741	0.325	0.131	2.50492e-252	NK.2	IFNG
4.28548e-163	0.871764	0.655	0.501	1.22937e-158	NK.2	KLF6
1.97875e-159	0.871625	0.716	0.577	5.67644e-155	NK.2	NFKBIA
3.19836e-91	0.838459	0.448	0.309	9.17513e-87	NK.2	JUN
8.44844e-111	0.829032	0.201	0.091	2.4236e-106	NK.2	TNF
1.12552e-186	0.821591	0.463	0.271	3.22879e-182	NK.2	PTGER4
9.40286e-149	0.754109	0.643	0.484	2.6974e-144	NK.2	ZFP36L1
3.07034e-158	0.738514	0.674	0.502	8.80789e-154	NK.2	CD69
3.49037e-39	0.730541	0.335	0.25	1.00128e-34	NK.2	XCL2
4.44118e-163	0.714935	0.718	0.537	1.27404e-158	NK.2	FOS
6.42051e-147	0.676274	0.706	0.538	1.84185e-142	NK.2	DUSP2
1.97448e-86	0.669665	0.346	0.217	5.66418e-82	NK.2	TNFAIP3
9.11838e-112	0.63296	0.515	0.359	2.61579e-107	NK.2	NR4A2
8.55202e-95	0.602101	0.67	0.548	2.45332e-90	NK.2	GADD45B
9.94734e-92	0.568447	0.457	0.31	2.85359e-87	NK.2	FOSB
1.6428e-86	0.566064	0.64	0.528	4.71271e-82	NK.2	SLA
6.14339e-73	0.562154	0.374	0.253	1.76235e-68	NK.2	PPP1R15A
1.91139e-59	0.516992	0.336	0.23	5.48321e-55	NK.2	MAP3K8
6.9497e-74	0.507309	0.475	0.351	1.99366e-69	NK.2	TAGAP
4.60366e-93	0.488276	0.162	0.07	1.32065e-88	NK.2	NFKBID
3.1638e-68	0.486919	0.219	0.123	9.076e-64	NK.2	FASLG
4.05049e-62	0.482413	0.349	0.24	1.16196e-57	NK.2	SDCBP
7.8323e-53	0.477463	0.471	0.367	2.24685e-48	NK.2	BTG2
8.40953e-65	0.47563	0.722	0.632	2.41244e-60	NK.2	JUND
9.91771e-49	0.464685	0.379	0.278	2.84509e-44	NK.2	AC020916.1
3.78362e-09	0.453789	0.172	0.141	0.000108541	NK.2	HSPA1A
3.06988e-91	0.450396	0.178	0.081	8.80656e-87	NK.2	IRF8
3.62598e-32	0.446933	0.155	0.097	1.04019e-27	NK.2	IER3
3.87261e-77	0.43518	0.159	0.073	1.11094e-72	NK.2	NR4A1
1.21548e-54	0.404314	0.304	0.202	3.48686e-50	NK.2	EVI2A
2.57869e-37	0.392033	0.517	0.426	7.3975e-33	NK.2	DUSP1
2.20717e-12	0.385968	0.494	0.453	6.33171e-08	NK.2	MT2A
1.76788e-65	0.382468	0.111	0.047	5.07153e-61	NK.2	NR4A3
6.38304e-46	0.370459	0.236	0.151	1.8311e-41	NK.2	ANKRD28
7.7005e-31	0.367341	0.172	0.111	2.20904e-26	NK.2	RILPL2
9.87684e-45	0.362149	0.204	0.125	2.83337e-40	NK.2	KDM6B
1.00617e-68	0.346654	0.851	0.792	2.88639e-64	NK.2	IER2
1.22786e-124	0.338513	0.967	0.95	3.52237e-120	NK.2	SRGN
2.23238e-25	0.335708	0.365	0.293	6.40404e-21	NK.2	RNF19A
1.32523e-37	0.335553	0.131	0.074	3.80168e-33	NK.2	EGR1
7.77157e-27	0.332373	0.373	0.298	2.22943e-22	NK.2	GBP2
1.04367e-29	0.329266	0.428	0.348	2.99398e-25	NK.2	REL
6.20507e-34	0.321932	0.586	0.51	1.78005e-29	NK.2	ZFP36
1.96964e-08	0.31713	0.287	0.252	0.000565031	NK.2	DNAJB1
1.80024e-22	0.316351	0.216	0.158	5.16436e-18	NK.2	TIGIT
4.48703e-29	0.314601	0.198	0.134	1.28719e-24	NK.2	NEU1
0	4.22781	0.995	0.157	0	NK.3	PTGDS
6.57743e-192	0.793007	0.465	0.247	1.88687e-187	NK.3	MYOM2
2.94116e-46	0.549181	0.371	0.277	8.4373e-42	NK.3	HIST1H1E
1.77674e-44	0.539412	0.457	0.366	5.09694e-40	NK.3	HIST1H1D
2.77034e-120	0.519646	0.342	0.183	7.94726e-116	NK.3	RASSF4
1.37623e-214	0.502285	0.954	0.778	3.948e-210	NK.3	FGFBP2
3.91171e-165	0.468553	0.92	0.741	1.12215e-160	NK.3	SPON2
2.5178e-94	0.445697	0.603	0.431	7.22282e-90	NK.3	IGFBP7
7.01177e-79	0.414679	0.442	0.292	2.01147e-74	NK.3	PRSS23
6.35284e-79	0.410346	0.419	0.275	1.82244e-74	NK.3	MTSS1
3.12655e-70	0.392114	0.404	0.269	8.96913e-66	NK.3	TMIGD2
1.91353e-36	0.345822	0.5	0.41	5.48935e-32	NK.3	FKBP5
7.69074e-37	0.325503	0.322	0.229	2.20624e-32	NK.3	LAIR2
4.4488e-58	0.315078	0.737	0.619	1.27623e-53	NK.3	ZEB2
5.35324e-41	0.313075	0.428	0.322	1.53568e-36	NK.3	ADAM10
7.61711e-57	0.305259	0.178	0.094	2.18512e-52	NK.3	KIR3DL2
2.62274e-55	0.295565	0.13	0.062	7.52387e-51	NK.3	GNAL
2.88148e-40	0.293805	0.363	0.262	8.2661e-36	NK.3	APLP2
1.42791e-36	0.28418	0.508	0.406	4.09624e-32	NK.3	GPATCH8
5.18175e-141	0.282672	0.997	0.992	1.48649e-136	NK.3	TMSB10
1.23234e-83	0.28013	0.954	0.889	3.53522e-79	NK.3	S100A4
3.46569e-42	0.277144	0.595	0.479	9.94202e-38	NK.3	GNPTAB
5.90488e-73	0.2754	0.885	0.747	1.69393e-68	NK.3	FCGR3A
8.64864e-36	0.275262	0.231	0.152	2.48103e-31	NK.3	FCRL3
1.52954e-28	0.272245	0.363	0.279	4.3878e-24	NK.3	GK5
1.766e-29	0.263532	0.423	0.331	5.06611e-25	NK.3	MGAT4A
9.79205e-34	0.259097	0.579	0.481	2.80905e-29	NK.3	MAPK1
2.99062e-39	0.257597	0.327	0.226	8.57918e-35	NK.3	RPS4Y1
1.02405e-32	0.257089	0.502	0.399	2.93768e-28	NK.3	SH3BP5
3.14635e-29	0.25545	0.317	0.235	9.02592e-25	NK.3	F2R
2.13809e-34	0.255229	0.253	0.171	6.13353e-30	NK.3	SYNGR1
1.05911e-33	0.2507	0.452	0.351	3.03828e-29	NK.3	HIPK2
0	1.42738	0.804	0.579	0	NK.4	AREG
1.73451e-114	0.807151	0.416	0.265	4.97579e-110	NK.4	CREM
7.81159e-193	0.764386	0.628	0.431	2.24091e-188	NK.4	CEMIP2
4.05032e-118	0.736269	0.31	0.168	1.16192e-113	NK.4	ZNF331
6.00715e-293	0.736019	0.949	0.857	1.72327e-288	NK.4	NEAT1
5.95653e-76	0.626117	0.369	0.248	1.70875e-71	NK.4	TSPYL2
3.93032e-115	0.56179	0.647	0.503	1.12749e-110	NK.4	SYTL3
7.59575e-111	0.555412	0.664	0.533	2.17899e-106	NK.4	BRD2
2.98991e-99	0.554062	0.655	0.528	8.57715e-95	NK.4	SYNE1
2.27373e-88	0.548966	0.446	0.306	6.52264e-84	NK.4	GSAP
1.65696e-84	0.537096	0.324	0.199	4.75332e-80	NK.4	VPS37B
1.20883e-78	0.53464	0.35	0.225	3.46778e-74	NK.4	ZBTB1
5.55135e-158	0.525065	0.838	0.732	1.59252e-153	NK.4	FUS
1.05132e-81	0.524461	0.56	0.432	3.01591e-77	NK.4	CEP78
5.72427e-98	0.524417	0.65	0.528	1.64212e-93	NK.4	UTRN
1.31958e-104	0.520736	0.643	0.506	3.78548e-100	NK.4	SLC38A2
1.11641e-87	0.518741	0.605	0.478	3.20265e-83	NK.4	AKNA
1.12183e-97	0.517525	0.808	0.719	3.21818e-93	NK.4	JUNB
1.09214e-83	0.516523	0.503	0.362	3.13303e-79	NK.4	NR4A2
1.88486e-74	0.515676	0.574	0.454	5.4071e-70	NK.4	BPTF
1.09825e-123	0.508401	0.78	0.666	3.15054e-119	NK.4	RSRP1
7.12329e-69	0.505994	0.466	0.342	2.04346e-64	NK.4	ZBTB16
1.03603e-76	0.497132	0.226	0.122	2.97205e-72	NK.4	MAFF
1.95084e-76	0.496146	0.446	0.314	5.59638e-72	NK.4	CD55
3.02702e-47	0.494249	0.492	0.403	8.68362e-43	NK.4	XIST
4.29024e-64	0.493902	0.511	0.399	1.23074e-59	NK.4	MYBL1
2.91396e-63	0.492058	0.401	0.291	8.35927e-59	NK.4	NUFIP2
3.32794e-63	0.489974	0.282	0.178	9.54687e-59	NK.4	PDE4D
5.92419e-104	0.479348	0.766	0.659	1.69947e-99	NK.4	DDX3X
3.16986e-71	0.475899	0.414	0.289	9.09337e-67	NK.4	KLF3
8.11805e-97	0.47352	0.752	0.617	2.32882e-92	NK.4	ZEB2
4.20143e-72	0.473505	0.634	0.533	1.20526e-67	NK.4	GPR65
1.99975e-68	0.468045	0.341	0.224	5.73668e-64	NK.4	FOSL2
2.90793e-50	0.46681	0.351	0.254	8.34199e-46	NK.4	POLR2A
3.28762e-69	0.458421	0.552	0.435	9.43119e-65	NK.4	CNOT6L
5.15961e-56	0.455812	0.382	0.276	1.48014e-51	NK.4	CHD1
8.00574e-48	0.44767	0.364	0.266	2.29661e-43	NK.4	TLE1
6.66969e-53	0.443253	0.476	0.38	1.91333e-48	NK.4	FAM133B
4.04259e-41	0.440314	0.211	0.135	1.1597e-36	NK.4	KCNQ1OT1
5.50891e-50	0.439646	0.393	0.293	1.58034e-45	NK.4	MCTP2
4.28501e-100	0.436998	0.818	0.739	1.22924e-95	NK.4	ETS1
1.69941e-44	0.432173	0.27	0.185	4.87511e-40	NK.4	JOSD1
1.99795e-51	0.426179	0.579	0.49	5.73152e-47	NK.4	MACF1
2.74911e-74	0.425612	0.157	0.073	7.88638e-70	NK.4	IRS2
1.70381e-45	0.424152	0.375	0.277	4.88772e-41	NK.4	GK5
4.87914e-41	0.420198	0.248	0.166	1.39968e-36	NK.4	RGS2
8.16093e-59	0.41901	0.677	0.58	2.34113e-54	NK.4	CXCR4
2.46974e-55	0.415517	0.443	0.331	7.08493e-51	NK.4	SORL1
1.61423e-58	0.415106	0.165	0.087	4.63074e-54	NK.4	ENC1
7.74659e-59	0.410782	0.715	0.62	2.22226e-54	NK.4	SYNE2
0	4.00936	0.625	0.027	0	NK.5	IL7R
0	2.4726	0.435	0.09	0	NK.5	LTB
0	2.44057	0.646	0.103	0	NK.5	XCL1
0	1.88502	0.651	0.229	0	NK.5	XCL2
0	1.71134	0.464	0.105	0	NK.5	SELL
0	1.54549	0.51	0.168	0	NK.5	TNFRSF18
0	1.44462	0.62	0.238	0	NK.5	CD44
0	1.44103	0.221	0.001	0	NK.5	SPINK2
0	1.42799	0.293	0.009	0	NK.5	GPR183
0	1.41232	0.842	0.539	0	NK.5	FOS
1.54e-294	1.27882	0.861	0.588	4.41779e-290	NK.5	AREG
0	1.26016	0.348	0.061	0	NK.5	TCF7
0	1.25808	0.31	0.051	0	NK.5	GZMK
0	1.23411	0.254	0.052	0	NK.5	TNFRSF4
0	1.14375	0.345	0.082	0	NK.5	PLP2
0	1.13217	0.294	0.055	0	NK.5	COTL1
3.84811e-174	1.13006	0.781	0.591	1.10391e-169	NK.5	VIM
0	1.1265	0.294	0.027	0	NK.5	CAPG
4.27423e-149	1.11992	0.437	0.218	1.22615e-144	NK.5	TNFAIP3
0	1.10484	0.239	0.044	0	NK.5	CRTAM
0	1.05889	0.223	0.02	0	NK.5	SRGAP3
6.08522e-200	1.0508	0.739	0.5	1.74567e-195	NK.5	FXYD5
4.34797e-216	1.03303	0.596	0.308	1.2473e-211	NK.5	FOSB
6.18255e-166	0.986754	0.487	0.245	1.77359e-161	NK.5	KLRC1
4.94903e-215	0.977219	0.275	0.081	1.41973e-210	NK.5	BIRC3
0	0.971024	0.173	0.012	0	NK.5	FXYD7
0	0.96405	0.999	0.993	0	NK.5	TPT1
0	0.930454	0.213	0.013	0	NK.5	RUNX2
7.36034e-209	0.907748	0.632	0.356	2.11146e-204	NK.5	GAS5
2.72993e-190	0.854707	0.68	0.423	7.83135e-186	NK.5	SNHG29
0	0.85178	0.996	0.985	0	NK.5	RPS18
0	0.850066	0.2	0.024	0	NK.5	ITM2C
3.68367e-300	0.845356	0.919	0.783	1.05674e-295	NK.5	RPLP0
6.97945e-147	0.840314	0.509	0.274	2.00219e-142	NK.5	AC020916.1
9.98744e-163	0.820881	0.225	0.069	2.8651e-158	NK.5	RGCC
0	0.819605	0.184	0.024	0	NK.5	SPRY1
4.07818e-127	0.800572	0.32	0.14	1.16991e-122	NK.5	RBPJ
5.70338e-124	0.79186	0.759	0.583	1.63613e-119	NK.5	NFKBIA
0	0.789614	0.985	0.945	0	NK.5	RPL8
1.26576e-258	0.785017	0.904	0.752	3.63108e-254	NK.5	EEF1G
1.38875e-115	0.779721	0.698	0.511	3.9839e-111	NK.5	CD69
0	0.77532	0.125	0.001	0	NK.5	KIT
0	0.771723	1	0.997	0	NK.5	RPL13
9.86725e-140	0.771083	0.29	0.114	2.83062e-135	NK.5	NFKB1
2.18643e-140	0.768773	0.786	0.577	6.27222e-136	NK.5	CXCR4
0	0.768603	0.974	0.908	0	NK.5	RPS5
1.17666e-162	0.767003	0.116	0.021	3.3755e-158	NK.5	LMNA
2.19283e-167	0.766048	0.197	0.054	6.29057e-163	NK.5	TRAC
6.83985e-96	0.750322	0.287	0.134	1.96215e-91	NK.5	TNFSF10
0	0.745234	0.997	0.986	0	NK.5	RPS2
0	2.9516	0.582	0.044	0	NK.6	GZMK
0	1.94939	0.477	0.079	0	NK.6	RGS1
0	1.94812	0.347	0.019	0	NK.6	KRT81
0	1.86301	0.589	0.122	0	NK.6	XCL1
0	1.85325	0.362	0.027	0	NK.6	KRT86
0	1.78976	0.346	0.021	0	NK.6	ITM2C
0	1.76442	0.313	0.012	0	NK.6	ITGA1
7.28069e-289	1.60138	0.614	0.245	2.08861e-284	NK.6	KLRC1
0	1.41017	0.22	0.015	0	NK.6	IGFBP2
0	1.3495	0.232	0.02	0	NK.6	ZNF683
7.51346e-235	1.32157	0.802	0.511	2.15539e-230	NK.6	CD69
0	1.31661	0.265	0.024	0	NK.6	SRGAP3
2.99742e-197	1.30035	0.347	0.108	8.59869e-193	NK.6	PPP1R14B
1.35355e-234	1.26855	0.582	0.251	3.88294e-230	NK.6	CD44
6.79843e-228	1.22503	0.856	0.579	1.95027e-223	NK.6	CXCR4
2.59991e-295	1.19222	0.306	0.061	7.45836e-291	NK.6	COTL1
3.95855e-184	1.18736	0.621	0.315	1.13559e-179	NK.6	FOSB
0	1.18316	0.222	0.009	0	NK.6	CXCR6
0	1.18112	0.243	0.036	0	NK.6	PDE4B
7.47679e-213	1.16043	0.388	0.123	2.14487e-208	NK.6	CLDND1
8.8549e-144	1.15532	0.426	0.182	2.5402e-139	NK.6	TNFRSF18
0	1.12427	0.239	0.026	0	NK.6	SPRY1
1.16984e-171	1.11205	0.8	0.55	3.35593e-167	NK.6	FOS
0	1.10023	0.258	0.036	0	NK.6	CAPG
2.84816e-161	1.09331	0.367	0.131	8.17053e-157	NK.6	LINC01871
6.02924e-135	1.08211	0.537	0.279	1.72961e-130	NK.6	AC020916.1
2.34765e-179	1.07879	0.268	0.071	6.73471e-175	NK.6	RGCC
2.2677e-172	1.06708	0.805	0.595	6.50535e-168	NK.6	VIM
1.31105e-119	1.04854	0.673	0.452	3.76101e-115	NK.6	PIK3R1
0	1.02319	0.171	0.008	0	NK.6	DUSP4
2.47429e-91	1.00974	0.524	0.318	7.098e-87	NK.6	JUN
1.85755e-109	1.00668	0.348	0.151	5.32875e-105	NK.6	SAMSN1
2.0331e-165	1.0003	0.543	0.246	5.83236e-161	NK.6	XCL2
4.9213e-198	0.999335	0.321	0.09	1.41177e-193	NK.6	PLP2
2.37737e-100	0.9879	0.33	0.144	6.81995e-96	NK.6	RBPJ
6.28332e-124	0.965934	0.545	0.302	1.8025e-119	NK.6	PDCD4
3.39756e-202	0.962972	0.247	0.055	9.74657e-198	NK.6	TRAC
0	0.952882	0.18	0.01	0	NK.6	CLNK
1.33393e-141	0.944499	0.469	0.204	3.82664e-137	NK.6	CD3E
1.47527e-157	0.912571	0.262	0.074	4.2321e-153	NK.6	OXNAD1
3.50044e-180	0.8822	0.237	0.056	1.00417e-175	NK.6	KIR2DL4
3.98749e-105	0.877154	0.645	0.427	1.14389e-100	NK.6	DUSP1
1.21543e-123	0.873358	0.82	0.635	3.48671e-119	NK.6	JUND
2.66602e-53	0.86876	0.323	0.179	7.64803e-49	NK.6	ZNF331
2.05159e-100	0.86787	0.487	0.271	5.88541e-96	NK.6	CD96
3.9972e-86	0.846663	0.536	0.345	1.14668e-81	NK.6	CKLF
2.68971e-261	0.837529	0.185	0.025	7.71598e-257	NK.6	SPRY2
3.3513e-128	0.827617	0.228	0.067	9.61386e-124	NK.6	TBCD
2.63855e-132	0.822775	0.888	0.806	7.56922e-128	NK.6	CD7
1.30185e-284	0.798989	0.18	0.022	3.73461e-280	NK.6	NCF1
0	4.37844	0.991	0.035	0	NK.7	S100B
3.11662e-57	0.616545	0.838	0.654	8.94064e-53	NK.7	GZMH
1.11868e-20	0.46527	0.272	0.158	3.20916e-16	NK.7	FGL2
3.89172e-42	0.454846	0.942	0.797	1.11642e-37	NK.7	FGFBP2
4.89301e-23	0.440541	0.461	0.314	1.40366e-18	NK.7	DIP2A
4.55178e-13	0.399912	0.377	0.266	1.30577e-08	NK.7	PTGDS
7.52897e-08	0.372111	0.264	0.196	0.00215983	NK.7	TIMP1
1.37256e-16	0.350447	0.648	0.525	3.93746e-12	NK.7	PRMT2
1.51497e-20	0.343077	0.141	0.062	4.34601e-16	NK.7	PRSS57
2.35267e-24	0.332893	0.89	0.762	6.7491e-20	NK.7	FCGR3A
1.67775e-08	0.315022	0.599	0.525	0.000481297	NK.7	CD52
5.0324e-15	0.309678	0.736	0.622	1.44364e-10	NK.7	PLEK
1.57296e-09	0.304857	0.862	0.796	4.51234e-05	NK.7	RPS26
4.87757e-12	0.298061	0.272	0.179	1.39923e-07	NK.7	SYNGR1
1.14959e-08	0.280223	0.65	0.561	0.000329782	NK.7	LGALS1
9.73262e-12	0.270171	0.604	0.491	2.792e-07	NK.7	GNPTAB
6.16411e-09	0.269602	0.566	0.476	0.00017683	NK.7	ADGRG1
5.35546e-10	0.267807	0.143	0.083	1.53632e-05	NK.7	KIR2DL1
6.32569e-20	0.263154	0.957	0.896	1.81465e-15	NK.7	S100A4
1.88715e-09	0.259337	0.158	0.096	5.41365e-05	NK.7	KLRC4
6.66031e-09	0.255852	0.681	0.593	0.000191064	NK.7	TCF25
2.42414e-09	0.255126	0.286	0.202	6.95412e-05	NK.7	RASSF4
6.67873e-12	0.251406	0.114	0.058	1.91593e-07	NK.7	MIAT
0	3.64829	0.748	0.036	0	NK.8	HIST1H1B
5.46378e-175	3.54735	0.702	0.151	1.56739e-170	NK.8	STMN1
3.73572e-128	3.26493	0.93	0.515	1.07166e-123	NK.8	HIST1H4C
0	3.19829	0.624	0.017	0	NK.8	MKI67
9.87328e-88	2.81826	0.686	0.282	2.83235e-83	NK.8	HMGB2
5.0233e-191	2.81169	0.845	0.208	1.44103e-186	NK.8	HIST1H1C
1.50167e-113	2.79701	0.752	0.274	4.30784e-109	NK.8	TUBB
0	2.78809	0.597	0.013	0	NK.8	TOP2A
0	2.75626	0.628	0.017	0	NK.8	NUSAP1
0	2.68196	0.585	0.016	0	NK.8	CENPF
2.37326e-81	2.59407	0.829	0.514	6.80817e-77	NK.8	TUBA1B
0	2.50757	0.597	0.012	0	NK.8	ASPM
0	2.465	0.605	0.017	0	NK.8	TYMS
1.06203e-120	2.44554	0.919	0.374	3.04663e-116	NK.8	HIST1H1D
4.30941e-122	2.31324	0.849	0.285	1.23624e-117	NK.8	HIST1H1E
2.08951e-162	2.29164	0.632	0.12	5.99418e-158	NK.8	SMC4
0	2.21239	0.609	0.032	0	NK.8	RRM2
0	2.03804	0.57	0.014	0	NK.8	TPX2
3.71062e-82	2.03522	0.845	0.493	1.06447e-77	NK.8	HMGN2
0	1.98929	0.574	0.006	0	NK.8	HIST1H3B
0	1.98176	0.593	0.016	0	NK.8	PCLAF
1.24224e-212	1.85816	0.605	0.079	3.56361e-208	NK.8	ATAD2
5.34325e-79	1.80688	0.663	0.25	1.53282e-74	NK.8	TMPO
3.80524e-241	1.78606	0.605	0.068	1.09161e-236	NK.8	HIST1H3D
1.44557e-150	1.69149	0.574	0.097	4.14691e-146	NK.8	PCNA
5.35895e-287	1.67574	0.593	0.056	1.53732e-282	NK.8	CKS1B
4.28557e-135	1.6717	0.671	0.139	1.2294e-130	NK.8	HIST2H2AC
0	1.66165	0.554	0.006	0	NK.8	UBE2C
0	1.6611	0.547	0.008	0	NK.8	BIRC5
0	1.63763	0.531	0.012	0	NK.8	KNL1
0	1.62716	0.562	0.035	0	NK.8	HIST1H2AG
0	1.61925	0.535	0.019	0	NK.8	PRC1
0	1.59657	0.516	0.013	0	NK.8	KIF11
1.45026e-65	1.58713	0.74	0.389	4.16036e-61	NK.8	ANP32B
6.21998e-50	1.57739	0.853	0.604	1.78433e-45	NK.8	VIM
1.10691e-274	1.54872	0.578	0.055	3.17539e-270	NK.8	EZH2
6.00278e-53	1.5401	0.795	0.569	1.72202e-48	NK.8	H2AFZ
1.27716e-77	1.52863	0.779	0.352	3.66378e-73	NK.8	H2AFV
2.55608e-176	1.51143	0.601	0.089	7.33261e-172	NK.8	SMC2
1.13091e-67	1.51011	0.965	0.877	3.24424e-63	NK.8	HMGB1
0	1.50708	0.488	0.006	0	NK.8	DLGAP5
0	1.4869	0.535	0.015	0	NK.8	CENPM
0	1.48674	0.516	0.02	0	NK.8	CLSPN
3.06343e-225	1.47449	0.578	0.066	8.78807e-221	NK.8	LMNB1
3.0609e-70	1.4733	0.601	0.189	8.78081e-66	NK.8	DUT
0	1.47098	0.438	0.004	0	NK.8	HIST1H3G
3.55671e-280	1.44481	0.508	0.041	1.02031e-275	NK.8	PTTG1
2.79875e-74	1.43273	0.698	0.251	8.02879e-70	NK.8	NUCB2
0	1.41481	0.434	0.015	0	NK.8	CENPE
0	1.41203	0.473	0.009	0	NK.8	HMMR
0	4.26169	0.836	0.019	0	NK.9	CENPF
0	4.23021	0.806	0.015	0	NK.9	ASPM
0	4.0698	0.851	0.02	0	NK.9	MKI67
3.40684e-52	3.84397	0.91	0.284	9.77319e-48	NK.9	HMGB2
0	3.35945	0.716	0.017	0	NK.9	TOP2A
7.05076e-227	3.03187	0.836	0.044	2.02265e-222	NK.9	PTTG1
0	2.97957	0.731	0.017	0	NK.9	TPX2
0	2.91748	0.746	0.009	0	NK.9	DLGAP5
0	2.90122	0.746	0.01	0	NK.9	CCNB1
0	2.86261	0.761	0.011	0	NK.9	HMMR
1.56859e-73	2.80462	0.791	0.123	4.49982e-69	NK.9	SMC4
2.30792e-75	2.75565	0.881	0.154	6.62073e-71	NK.9	STMN1
3.5622e-300	2.74501	0.687	0.021	1.02189e-295	NK.9	NUSAP1
2.27956e-28	2.68835	0.896	0.438	6.53936e-24	NK.9	ARL6IP1
0	2.66127	0.687	0.017	0	NK.9	CENPE
5.27428e-28	2.62111	0.955	0.563	1.51303e-23	NK.9	LGALS1
0	2.58739	0.552	0.01	0	NK.9	UBE2C
4.06153e-119	2.55095	0.746	0.065	1.16513e-114	NK.9	KIF20B
0	2.52029	0.657	0.011	0	NK.9	BIRC5
1.32719e-273	2.46185	0.672	0.022	3.80732e-269	NK.9	PRC1
0	2.30357	0.642	0.007	0	NK.9	CCNB2
2.87944e-289	2.30048	0.657	0.02	8.26024e-285	NK.9	GTSE1
0	2.29047	0.627	0.009	0	NK.9	CEP55
0	2.26799	0.731	0.02	0	NK.9	NUF2
1.79889e-45	2.26609	0.881	0.252	5.16047e-41	NK.9	TMPO
0	2.22215	0.672	0.012	0	NK.9	CDCA8
0	2.21913	0.716	0.006	0	NK.9	CDC20
0	2.21119	0.657	0.011	0	NK.9	CDKN3
0	2.20588	0.642	0.008	0	NK.9	KIF14
0	2.17095	0.716	0.007	0	NK.9	CENPA
1.02909e-30	2.1222	0.985	0.605	2.95215e-26	NK.9	VIM
4.39735e-73	2.10274	0.687	0.087	1.26147e-68	NK.9	KPNA2
2.55478e-191	2.09223	0.701	0.035	7.32889e-187	NK.9	SGO2
0	2.08581	0.597	0.015	0	NK.9	KNL1
5.62416e-22	2.06417	0.866	0.516	1.6134e-17	NK.9	TUBA1B
1.40215e-28	2.04149	0.881	0.495	4.02234e-24	NK.9	HMGN2
9.14752e-85	2.03307	0.612	0.06	2.62415e-80	NK.9	CKS1B
1.19486e-31	2.01889	0.791	0.298	3.42771e-27	NK.9	UBE2S
7.88186e-283	1.98394	0.731	0.025	2.26107e-278	NK.9	MAD2L1
3.07659e-75	1.96436	0.687	0.081	8.82581e-71	NK.9	CKS2
1.21842e-268	1.89824	0.567	0.016	3.49528e-264	NK.9	KIF11
1.47558e-23	1.83061	0.731	0.277	4.233e-19	NK.9	TUBB
3.13252e-66	1.81851	0.687	0.092	8.98625e-62	NK.9	SMC2
1.34404e-159	1.80367	0.657	0.036	3.85564e-155	NK.9	CKAP2
0	1.78367	0.552	0.008	0	NK.9	CKAP2L
3.19522e-47	1.78004	0.701	0.128	9.16613e-43	NK.9	SPTBN1
0	1.76894	0.597	0.01	0	NK.9	BUB1
0	1.76143	0.478	0.006	0	NK.9	PLK1
2.9072e-277	1.75188	0.567	0.015	8.33989e-273	NK.9	ECT2
1.02978e-25	1.74198	0.821	0.346	2.95413e-21	NK.9	RAD21

[truncated: 8 more sheets: S10, S11, S12, S13, S14, S15, S16, S17]
